# Supplementary material for: Unveiling novel macrophage-specific biomarkers in MASH through single-cell sequencing for diagnostic modeling
Source: J Lipid Res. 2026 Apr 28;67(6):101048. doi: 10.1016/j.jlr.2026.101048 (PMC13226250; doi:10.1016/j.jlr.2026.101048)
Supplement: Table S2 [file mmc3.xlsx]

## Sheet: Table S2. CellMarkers
Supplementary Table 2. CellMarkers.
p_val	avg_log2FC	pct.1	pct.2	p_val_adj	cluster	gene
0	1.57629	0.955	0.705	0	Hepatocyte	ASGR1
0	1.46998	0.951	0.687	0	Hepatocyte	MIR122HG
0	1.42643	0.715	0.483	0	Hepatocyte	P4HA1
0	1.40759	1	0.999	0	Hepatocyte	NEAT1
0	1.37172	0.941	0.78	0	Hepatocyte	ARG1
0	1.22939	0.925	0.721	0	Hepatocyte	PTGR1
0	1.21832	0.942	0.861	0	Hepatocyte	ADH1B
0	1.21083	0.61	0.453	0	Hepatocyte	CRP
0	1.18275	0.811	0.57	0	Hepatocyte	MYOM1
0	1.17196	0.993	0.896	0	Hepatocyte	CYP3A5
0	1.15664	0.683	0.399	0	Hepatocyte	AKR1C8P
0	1.07046	0.505	0.262	0	Hepatocyte	AC005050.3
0	1.06917	0.722	0.464	0	Hepatocyte	U91319.1
0	1.05964	0.949	0.859	0	Hepatocyte	SLC38A4
0	1.04536	0.698	0.31	0	Hepatocyte	SAA2
0	1.0328	0.569	0.37	0	Hepatocyte	ANGPTL4
0	1.03145	0.676	0.443	0	Hepatocyte	SLC22A7
0	1.02295	0.85	0.775	0	Hepatocyte	BHMT
0	1.02251	0.923	0.871	0	Hepatocyte	CYP2C8
0	1.02211	0.452	0.181	0	Hepatocyte	SLC7A5
0	1.01565	0.804	0.67	0	Hepatocyte	SRRM2
0	-1.00076	0.349	0.865	0	Hepatocyte	MT-ND4L
0	-1.00296	0.064	0.267	0	Hepatocyte	BCL2
0	-1.00999	0.217	0.432	0	Hepatocyte	FRMD4A
0	-1.01348	0.05	0.283	0	Hepatocyte	ETS1
0	-1.01957	0.027	0.283	0	Hepatocyte	IRAK3
0	-1.03061	0.956	0.889	0	Hepatocyte	ELL2
0	-1.03611	0.077	0.254	0	Hepatocyte	TBXAS1
0	-1.03757	0.101	0.38	0	Hepatocyte	CCND3
0	-1.04069	0.049	0.292	0	Hepatocyte	PTPRC
0	-1.04485	0.649	0.833	0	Hepatocyte	ZFHX3
0	-1.04487	0.527	0.901	0	Hepatocyte	TTR
0	-1.0473	0.058	0.358	0	Hepatocyte	SH3BP5
0	-1.04818	0.985	0.98	0	Hepatocyte	ALB
0	-1.05342	0.473	0.701	0	Hepatocyte	ASAP1
0	-1.05346	0.025	0.292	0	Hepatocyte	FLI1
0	-1.0542	0.326	0.633	0	Hepatocyte	FRMD4B
0	-1.06802	0.54	0.726	0	Hepatocyte	AUTS2
0	-1.06831	0.571	0.688	0	Hepatocyte	CYP2B6
0	-1.07261	0.63	0.943	0	Hepatocyte	APOA1
0	-1.07437	0.043	0.33	0	Hepatocyte	SLCO3A1
0	-1.07504	0.036	0.273	0	Hepatocyte	RIPOR2
0	-1.07954	0.507	0.757	0	Hepatocyte	PDE7B
0	-1.08778	0.534	0.7	0	Hepatocyte	PPFIBP1
0	-1.09332	0.037	0.27	0	Hepatocyte	MS4A6A
0	-1.10793	0.027	0.295	0	Hepatocyte	VAV3
0	-1.12093	0.036	0.301	0	Hepatocyte	SFMBT2
0	-1.12544	0.33	0.581	0	Hepatocyte	PIP4K2A
0	-1.14159	0.116	0.504	0	Hepatocyte	EPB41L4A
0	-1.14662	0.482	0.669	0	Hepatocyte	LINC00907
0	-1.15465	0.091	0.273	0	Hepatocyte	AOAH
0	-1.15686	0.068	0.258	0	Hepatocyte	CD36
0	-1.1607	0.03	0.265	0	Hepatocyte	CCSER1
0	-1.17604	0.157	0.357	0	Hepatocyte	NTN4
0	-1.19652	0.2	0.509	0	Hepatocyte	MRC1
0	-1.20953	0.035	0.299	0	Hepatocyte	IGF1R
0	-1.21705	0.645	0.739	0	Hepatocyte	APBA1
0	-1.22178	0.473	0.945	0	Hepatocyte	MT-CO2
0	-1.2346	0.094	0.36	0	Hepatocyte	SEC14L1
0	-1.23539	0.049	0.317	0	Hepatocyte	CRIM1
0	-1.23812	0.113	0.268	0	Hepatocyte	C7
0	-1.24042	0.887	0.918	0	Hepatocyte	FOXO1
0	-1.24294	0.129	0.368	0	Hepatocyte	GNA14
0	-1.25096	0.036	0.307	0	Hepatocyte	MEF2C
0	-1.25314	0.073	0.343	0	Hepatocyte	ARHGAP15
0	-1.25404	0.464	0.704	0	Hepatocyte	ANKS1A
0	-1.26816	0.03	0.252	0	Hepatocyte	PREX2
0	-1.29034	0.329	0.895	0	Hepatocyte	MT-ATP8
0	-1.30319	0.228	0.353	0	Hepatocyte	ACSM3
0	-1.30632	0.153	0.469	0	Hepatocyte	PRKCH
0	-1.31191	0.123	0.449	0	Hepatocyte	FYN
0	-1.31214	0.035	0.304	0	Hepatocyte	HDAC9
0	-1.32435	0.183	0.519	0	Hepatocyte	AKT3
0	-1.32491	0.46	0.942	0	Hepatocyte	MT-CYB
0	-1.34316	0.497	0.95	0	Hepatocyte	MT-CO1
0	-1.35278	0.533	0.67	0	Hepatocyte	CTNNA3
0	-1.3585	0.089	0.356	0	Hepatocyte	HECW2
0	-1.36308	0.538	0.708	0	Hepatocyte	NRG1
0	-1.3732	0.426	0.934	0	Hepatocyte	MT-ND2
0	-1.38874	0.059	0.3	0	Hepatocyte	ANK3
0	-1.39964	0.065	0.257	0	Hepatocyte	DNASE1L3
0	-1.4244	0.397	0.744	0	Hepatocyte	ARHGAP26
0	-1.42485	0.103	0.331	0	Hepatocyte	IGFBP7
0	-1.42589	0.419	0.933	0	Hepatocyte	MT-ND1
0	-1.46691	0.45	0.939	0	Hepatocyte	MT-ND4
0	-1.4699	0.059	0.322	0	Hepatocyte	ZFPM2
0	-1.51679	0.057	0.363	0	Hepatocyte	ITGA9
0	-1.52291	0.038	0.322	0	Hepatocyte	CELF2
0	-1.52338	0.205	0.519	0	Hepatocyte	PLXDC2
0	-1.52563	0.446	0.939	0	Hepatocyte	MT-ND3
0	-1.52712	0.467	0.944	0	Hepatocyte	MT-ATP6
0	-1.52863	0.051	0.346	0	Hepatocyte	MYO10
0	-1.55117	0.479	0.946	0	Hepatocyte	MT-CO3
0	-1.57286	0.057	0.374	0	Hepatocyte	ZEB2
0	-1.58783	0.065	0.35	0	Hepatocyte	RELN
0	-1.62243	0.284	0.542	0	Hepatocyte	KALRN
0	-1.63805	0.042	0.406	0	Hepatocyte	SLC9A9
0	-1.67693	0.045	0.396	0	Hepatocyte	CHST11
0	-1.69289	0.055	0.371	0	Hepatocyte	SLC8A1
0	-1.72232	0.224	0.565	0	Hepatocyte	GPAT3
0	-1.72239	0.073	0.31	0	Hepatocyte	NRG3
0	-1.80273	0.45	0.798	0	Hepatocyte	TACC1
0	-1.81127	0.095	0.423	0	Hepatocyte	FMNL2
0	-1.81207	0.061	0.34	0	Hepatocyte	FBXL7
0	-1.81419	0.088	0.455	0	Hepatocyte	TCF4
0	-1.8192	0.082	0.348	0	Hepatocyte	GPM6A
0	-1.82834	0.081	0.473	0	Hepatocyte	MAML2
0	-1.90135	0.044	0.32	0	Hepatocyte	FLT1
0	-1.90192	0.036	0.325	0	Hepatocyte	AKAP12
0	-2.01112	0.076	0.347	0	Hepatocyte	PTPRB
0	-2.09482	0.16	0.434	0	Hepatocyte	LIFR
0	-2.24427	0.081	0.289	0	Hepatocyte	LINC02388
0	-2.28981	0.078	0.389	0	Hepatocyte	ST6GALNAC3
0	-2.57722	0.22	0.637	0	Hepatocyte	RBMS3
0	-2.83479	0.181	0.536	0	Hepatocyte	LDB2
0	1.87811	0.82	0.258	0	Liver bud hepatic cell	GPAT3
0	1.83933	0.924	0.49	0	Liver bud hepatic cell	CTNNA3
0	1.71426	0.96	0.513	0	Liver bud hepatic cell	CYP2B6
0	1.69297	0.982	0.59	0	Liver bud hepatic cell	APBA1
0	1.68821	0.919	0.459	0	Liver bud hepatic cell	LINC00907
0	1.59709	0.996	0.87	0	Liver bud hepatic cell	FOXO1
0	1.52694	0.999	0.889	0	Liver bud hepatic cell	ELL2
0	1.52024	0.909	0.527	0	Liver bud hepatic cell	NRG1
0	1.49904	0.997	0.823	0	Liver bud hepatic cell	PDE3B
0	1.48486	0.985	0.75	0	Liver bud hepatic cell	TLCD4
0	1.42327	0.981	0.656	0	Liver bud hepatic cell	CLMN
0	1.38896	0.925	0.562	0	Liver bud hepatic cell	GANC
0	1.28883	0.912	0.545	0	Liver bud hepatic cell	CYP3A4
0	1.26905	0.505	0.127	0	Liver bud hepatic cell	SNTG1
0	1.25483	0.981	0.764	0	Liver bud hepatic cell	AASS
0	1.2185	0.959	0.672	0	Liver bud hepatic cell	ZFHX3
0	1.21562	0.971	0.67	0	Liver bud hepatic cell	PPM1L
0	1.20949	0.833	0.424	0	Liver bud hepatic cell	KCNN2
0	1.20145	0.862	0.426	0	Liver bud hepatic cell	IL1RAPL2
0	1.18995	0.621	0.306	0	Liver bud hepatic cell	SLCO1B7
0	1.18663	0.933	0.498	0	Liver bud hepatic cell	HLF
0	1.17281	0.869	0.56	0	Liver bud hepatic cell	PDE7B
0	1.16617	0.975	0.7	0	Liver bud hepatic cell	CPEB4
0	1.14767	0.999	0.952	0	Liver bud hepatic cell	FKBP5
0	1.14003	0.994	0.79	0	Liver bud hepatic cell	PPARGC1A
0	1.139	0.949	0.58	0	Liver bud hepatic cell	ERN1
0	1.13744	0.994	0.841	0	Liver bud hepatic cell	LONP2
0	1.13342	0.702	0.308	0	Liver bud hepatic cell	SLC1A2
0	1.12149	0.925	0.584	0	Liver bud hepatic cell	PPP2R2A
0	1.11571	0.934	0.57	0	Liver bud hepatic cell	CDC14B
0	1.10357	0.891	0.433	0	Liver bud hepatic cell	CYP2A6
0	1.10063	0.903	0.486	0	Liver bud hepatic cell	AC018467.1
0	1.10059	0.786	0.386	0	Liver bud hepatic cell	SGO1-AS1
0	1.09917	0.99	0.774	0	Liver bud hepatic cell	F5
0	1.09268	0.947	0.616	0	Liver bud hepatic cell	SLC27A2
0	1.08843	0.875	0.468	0	Liver bud hepatic cell	AC010280.1
0	1.07223	0.998	0.856	0	Liver bud hepatic cell	MYO1B
0	1.07027	0.833	0.366	0	Liver bud hepatic cell	LTBP1
0	1.06509	0.568	0.145	0	Liver bud hepatic cell	OAT
0	1.06474	0.737	0.334	0	Liver bud hepatic cell	CYP3A43
0	1.06328	0.77	0.31	0	Liver bud hepatic cell	CTPS1
0	1.05623	0.939	0.617	0	Liver bud hepatic cell	ABCC9
0	1.05488	0.958	0.658	0	Liver bud hepatic cell	TTC39C
0	1.05161	0.634	0.199	0	Liver bud hepatic cell	IDO2
0	1.05012	0.57	0.223	0	Liver bud hepatic cell	SERPINE1
0	1.0497	0.913	0.474	0	Liver bud hepatic cell	EPB41L4B
0	1.04218	0.898	0.508	0	Liver bud hepatic cell	CA5A
0	1.03697	0.951	0.668	0	Liver bud hepatic cell	TLE1
0	1.03594	0.971	0.732	0	Liver bud hepatic cell	RREB1
0	1.03433	0.817	0.355	0	Liver bud hepatic cell	OSBPL11
0	1.02911	0.995	0.872	0	Liver bud hepatic cell	ACSL1
0	1.02894	0.976	0.694	0	Liver bud hepatic cell	ZFAND5
0	1.02593	0.997	0.866	0	Liver bud hepatic cell	ERRFI1
0	1.01884	0.937	0.605	0	Liver bud hepatic cell	HMGCS1
0	1.00935	0.755	0.31	0	Liver bud hepatic cell	CRY1
0	1.00697	0.966	0.664	0	Liver bud hepatic cell	HPD
0	-1.04532	0.288	0.48	0	Liver bud hepatic cell	HAMP
0	-1.09689	0.298	0.436	0	Liver bud hepatic cell	NRP1
0	-1.10988	0.145	0.255	0	Liver bud hepatic cell	ITGA9
0	-1.15543	0.481	0.699	0	Liver bud hepatic cell	ARGLU1
0	-1.21411	0.143	0.261	0	Liver bud hepatic cell	IGFBP7
0	-1.21637	0.997	0.973	0	Liver bud hepatic cell	FGB
0	-1.22851	0.992	0.943	0	Liver bud hepatic cell	FGA
0	-1.27175	0.99	0.965	0	Liver bud hepatic cell	FGG
0	-1.3499	0.205	0.331	0	Liver bud hepatic cell	MAML2
0	-1.50729	0.378	0.529	0	Liver bud hepatic cell	PLCB1
0	-1.56672	0.715	0.621	0	Liver bud hepatic cell	ORM1
0	-1.59191	0.362	0.584	0	Liver bud hepatic cell	CRP
0	-1.82845	0.749	0.738	0	Liver bud hepatic cell	SERPINA3
0	-1.94085	0.435	0.454	0	Liver bud hepatic cell	RBMS3
0	-3.03722	0.139	0.614	0	Liver bud hepatic cell	SAA2
0	-3.42077	0.254	0.661	0	Liver bud hepatic cell	SAA1
1.28511e-208	-1.24733	0.255	0.303	4.14783e-204	Liver bud hepatic cell	TCF4
1.92407e-201	-1.05921	0.354	0.386	6.21013e-197	Liver bud hepatic cell	PLXDC2
1.9443e-165	-1.07143	0.202	0.252	6.27544e-161	Liver bud hepatic cell	CHST11
1.52709e-145	-1.28424	0.249	0.285	4.92884e-141	Liver bud hepatic cell	FMNL2
1.01536e-143	-1.0168	0.212	0.254	3.27716e-139	Liver bud hepatic cell	SLC9A9
5.62412e-139	-1.14404	0.977	0.861	1.81524e-134	Liver bud hepatic cell	HP
9.40811e-127	-1.61298	0.292	0.318	3.03656e-122	Liver bud hepatic cell	LIFR
8.38395e-95	-1.68861	0.232	0.256	2.706e-90	Liver bud hepatic cell	ST6GALNAC3
8.12844e-89	-1.15419	0.257	0.172	2.62354e-84	Liver bud hepatic cell	AKAP12
3.16935e-86	-1.17461	0.285	0.301	1.02294e-81	Liver bud hepatic cell	ACSM3
5.47198e-63	-1.20986	0.454	0.416	1.76614e-58	Liver bud hepatic cell	KALRN
2.43618e-17	-1.416	0.983	0.775	7.86302e-13	Liver bud hepatic cell	SERPINA1
0	4.44033	0.986	0.306	0	Endothelial cell	LDB2
0	3.9524	0.964	0.166	0	Endothelial cell	ST6GALNAC3
0	3.77522	0.946	0.141	0	Endothelial cell	PTPRB
0	3.59748	0.812	0.124	0	Endothelial cell	FLT1
0	3.58274	0.877	0.245	0	Endothelial cell	LIFR
0	3.44445	0.696	0.137	0	Endothelial cell	AKAP12
0	3.2704	0.754	0.14	0	Endothelial cell	NRG3
0	3.12752	0.897	0.135	0	Endothelial cell	FBXL7
0	3.10277	0.84	0.158	0	Endothelial cell	GPM6A
0	3.08556	0.777	0.1	0	Endothelial cell	DNASE1L3
0	2.99653	0.669	0.08	0	Endothelial cell	STAB2
0	2.97091	0.65	0.142	0	Endothelial cell	LINC02388
0	2.84917	0.903	0.219	0	Endothelial cell	TCF4
0	2.82724	0.83	0.073	0	Endothelial cell	PREX2
0	2.81615	0.717	0.164	0	Endothelial cell	RELN
0	2.75131	0.717	0.087	0	Endothelial cell	CALCRL
0	2.74209	0.677	0.072	0	Endothelial cell	BMPER
0	2.73867	0.768	0.174	0	Endothelial cell	HECW2
0	2.69576	0.598	0.11	0	Endothelial cell	ROBO2
0	2.67708	0.923	0.368	0	Endothelial cell	KALRN
0	2.65865	0.497	0.046	0	Endothelial cell	MECOM
0	2.65344	0.65	0.1	0	Endothelial cell	ATRNL1
0	2.61866	0.726	0.214	0	Endothelial cell	NTN4
0	2.60673	0.629	0.258	0	Endothelial cell	ACSM3
0	2.60378	0.921	0.591	0	Endothelial cell	PPFIBP1
0	2.59936	0.962	0.604	0	Endothelial cell	TACC1
0	2.59061	0.826	0.195	0	Endothelial cell	GNA14
0	2.55065	0.648	0.117	0	Endothelial cell	CD36
0	2.52598	0.702	0.065	0	Endothelial cell	ADGRL4
0	2.52545	0.931	0.436	0	Endothelial cell	PLCB1
0	2.48783	0.539	0.056	0	Endothelial cell	DGKG
0	2.43619	0.809	0.174	0	Endothelial cell	SEC14L1
0	2.40215	0.776	0.053	0	Endothelial cell	ERG
0	2.38936	0.623	0.063	0	Endothelial cell	OIT3
0	2.3684	0.738	0.055	0	Endothelial cell	NOSTRIN
0	2.35501	0.785	0.11	0	Endothelial cell	IGF1R
0	2.29869	0.781	0.147	0	Endothelial cell	MYO10
0	2.27594	0.693	0.053	0	Endothelial cell	ADGRF5
0	2.27306	0.721	0.128	0	Endothelial cell	SEMA6A
0	2.25645	0.959	0.752	0	Endothelial cell	ST6GAL1
0	2.24203	0.597	0.026	0	Endothelial cell	BTNL9
0	2.21378	0.554	0.059	0	Endothelial cell	CRHBP
0	2.19807	0.9	0.501	0	Endothelial cell	PLEKHG1
0	2.19399	0.903	0.551	0	Endothelial cell	ARHGAP26
0	2.16729	0.765	0.117	0	Endothelial cell	MEF2C
0	2.15087	0.966	0.389	0	Endothelial cell	RBMS3
0	2.12236	0.881	0.434	0	Endothelial cell	SASH1
0	2.11696	0.881	0.308	0	Endothelial cell	AKT3
0	2.09377	0.486	0.084	0	Endothelial cell	PIK3R3
0	2.07895	0.645	0.102	0	Endothelial cell	CCSER1
0	2.07272	0.757	0.343	0	Endothelial cell	WWTR1
0	2.06323	0.664	0.078	0	Endothelial cell	HSPG2
0	2.05009	0.804	0.158	0	Endothelial cell	ITGA9
0	2.0464	0.552	0.035	0	Endothelial cell	EMCN
0	2.04478	0.923	0.61	0	Endothelial cell	AUTS2
0	2.02582	0.864	0.264	0	Endothelial cell	PRKCH
0	2.02544	0.713	0.166	0	Endothelial cell	F8
0	2.01795	0.655	0.068	0	Endothelial cell	SH3RF3
0	2.0078	0.845	0.513	0	Endothelial cell	MEIS2
0	1.97006	0.553	0.031	0	Endothelial cell	BMP6
0	1.96101	0.775	0.18	0	Endothelial cell	SLC9A9
0	1.95978	0.868	0.565	0	Endothelial cell	ANKS1A
0	1.95212	0.94	0.717	0	Endothelial cell	ARL15
0	1.95172	0.266	0.033	0	Endothelial cell	PKHD1L1
0	1.94791	0.695	0.065	0	Endothelial cell	ARHGAP31
0	1.89166	0.633	0.035	0	Endothelial cell	TEK
0	1.88136	0.695	0.114	0	Endothelial cell	VAV3
0	1.8709	0.939	0.559	0	Endothelial cell	ASAP1
0	1.86958	0.695	0.429	0	Endothelial cell	YES1
0	1.86675	0.716	0.161	0	Endothelial cell	SHANK3
0	1.86419	0.417	0.038	0	Endothelial cell	AL603840.1
0	1.86193	0.851	0.322	0	Endothelial cell	PLXDC2
0	1.84617	0.522	0.137	0	Endothelial cell	NPL
0	1.8249	0.727	0.182	0	Endothelial cell	CHST11
0	1.82055	0.839	0.316	0	Endothelial cell	MRC1
0	1.81674	0.808	0.351	0	Endothelial cell	NRP1
0	1.80593	0.54	0.045	0	Endothelial cell	TSPAN7
0	1.79903	0.591	0.065	0	Endothelial cell	FILIP1
0	1.79871	0.642	0.068	0	Endothelial cell	NR2F1-AS1
0	1.78453	0.693	0.174	0	Endothelial cell	IGFBP7
0	1.77147	0.586	0.078	0	Endothelial cell	TOX2
0	1.77014	0.627	0.113	0	Endothelial cell	RIPOR2
0	1.75012	0.301	0.049	0	Endothelial cell	VWF
0	1.74373	0.58	0.136	0	Endothelial cell	RARB
0	1.74366	0.948	0.779	0	Endothelial cell	FCHSD2
0	1.74322	0.45	0.061	0	Endothelial cell	SMAD6
0	1.74078	0.933	0.66	0	Endothelial cell	APP
0	1.73642	0.572	0.117	0	Endothelial cell	MS4A6A
0	1.73103	0.669	0.125	0	Endothelial cell	SFMBT2
0	1.72376	0.493	0.046	0	Endothelial cell	RUNX1T1
0	1.72083	0.497	0.078	0	Endothelial cell	SLC26A5
0	1.71435	0.485	0.038	0	Endothelial cell	EFNB2
0	1.71182	0.581	0.102	0	Endothelial cell	ENG
0	1.70529	0.532	0.048	0	Endothelial cell	NRP2
0	1.70195	0.619	0.184	0	Endothelial cell	TIMP3
0	1.69536	0.529	0.072	0	Endothelial cell	PRSS23
0	1.68132	0.683	0.14	0	Endothelial cell	CRIM1
0	1.66514	0.7	0.25	0	Endothelial cell	STOX2
0	1.65243	0.593	0.058	0	Endothelial cell	PPP1R16B
0	1.64908	0.327	0.052	0	Endothelial cell	SLC2A3
0	1.63308	0.675	0.113	0	Endothelial cell	FLI1
0	1.63302	0.58	0.019	0	Endothelial cell	NOTCH4
0	1.62907	0.81	0.428	0	Endothelial cell	PIP4K2A
0	1.62587	0.727	0.363	0	Endothelial cell	DOCK9
0	1.61873	0.592	0.054	0	Endothelial cell	ZBTB46
0	1.61691	0.516	0.094	0	Endothelial cell	MEG8
0	1.61449	0.493	0.104	0	Endothelial cell	TMCC3
0	1.60603	0.335	0.171	0	Endothelial cell	TMTC1
0	1.6039	0.334	0.086	0	Endothelial cell	PTPRT
0	1.58341	0.845	0.595	0	Endothelial cell	DENND4C
0	1.57663	0.53	0.044	0	Endothelial cell	EML1
0	1.57037	0.484	0.031	0	Endothelial cell	IL33
0	1.5702	0.788	0.276	0	Endothelial cell	EPB41L4A
0	1.56991	0.491	0.051	0	Endothelial cell	P3H2
0	1.56338	0.487	0.072	0	Endothelial cell	PECAM1
0	1.56197	0.756	0.25	0	Endothelial cell	FYN
0	1.55918	0.695	0.349	0	Endothelial cell	AC119674.1
0	1.55584	0.488	0.102	0	Endothelial cell	COL4A1
0	1.55231	0.386	0.047	0	Endothelial cell	FLRT2
0	1.53973	0.626	0.126	0	Endothelial cell	ETS1
0	1.53867	0.415	0.026	0	Endothelial cell	AC092155.1
0	1.53701	0.529	0.108	0	Endothelial cell	COL4A2
0	1.53344	0.307	0.039	0	Endothelial cell	AC093817.2
0	1.53303	0.53	0.06	0	Endothelial cell	STAB1
0	1.52763	0.432	0.028	0	Endothelial cell	PGM5
0	1.52391	0.717	0.224	0	Endothelial cell	FMNL2
0	1.52342	0.867	0.527	0	Endothelial cell	RASAL2
0	1.52339	0.505	0.123	0	Endothelial cell	NUAK1
0	1.52095	0.518	0.161	0	Endothelial cell	C7
0	1.52031	0.569	0.114	0	Endothelial cell	PCED1B
0	1.52014	0.679	0.258	0	Endothelial cell	OSMR
0	1.51278	0.319	0.079	0	Endothelial cell	ADAMTS9
0	1.51237	0.72	0.412	0	Endothelial cell	NCOA7
0	1.50914	0.389	0.043	0	Endothelial cell	MMRN1
0	1.50405	0.407	0.019	0	Endothelial cell	CYYR1
0	1.50297	0.448	0.041	0	Endothelial cell	KDR
0	1.50089	0.561	0.078	0	Endothelial cell	MEG3
0	1.49934	0.541	0.206	0	Endothelial cell	EDA
0	1.49074	0.387	0.054	0	Endothelial cell	FGFR1
0	1.48912	0.567	0.178	0	Endothelial cell	PRICKLE2
0	1.48158	0.821	0.626	0	Endothelial cell	ADGRL2
0	1.47634	0.825	0.488	0	Endothelial cell	PEAK1
0	1.47622	0.75	0.357	0	Endothelial cell	TCF7L1
0	1.47451	0.63	0.268	0	Endothelial cell	GALNT18
0	1.47241	0.687	0.268	0	Endothelial cell	KLF7
0	1.47073	0.526	0.111	0	Endothelial cell	SNX8
0	1.46717	0.681	0.148	0	Endothelial cell	ZFPM2
0	1.46523	0.403	0.022	0	Endothelial cell	CLEC4M
0	1.46175	0.488	0.021	0	Endothelial cell	RHOJ
0	1.45987	0.785	0.438	0	Endothelial cell	CDK17
0	1.45641	0.616	0.121	0	Endothelial cell	CTBP2
0	1.44772	0.439	0.035	0	Endothelial cell	ZNF521
0	1.4443	0.445	0.063	0	Endothelial cell	AL078590.2
0	1.42841	0.33	0.034	0	Endothelial cell	AC020637.1
0	1.42777	0.507	0.071	0	Endothelial cell	LHFPL2
0	1.42703	0.501	0.149	0	Endothelial cell	CABLES1
0	1.42647	0.538	0.056	0	Endothelial cell	OSBPL10
0	1.42505	0.482	0.091	0	Endothelial cell	NPAS3
0	1.41766	0.398	0.042	0	Endothelial cell	AC008050.1
0	1.41714	0.884	0.609	0	Endothelial cell	LIMCH1
0	1.40969	0.662	0.164	0	Endothelial cell	PAM
0	1.40566	0.451	0.025	0	Endothelial cell	RAMP3
0	1.4052	0.508	0.029	0	Endothelial cell	AFAP1L1
0	1.39315	0.687	0.372	0	Endothelial cell	EXOC6
0	1.39195	0.485	0.026	0	Endothelial cell	SHROOM4
0	1.38902	0.511	0.026	0	Endothelial cell	EGFL7
0	1.38612	0.332	0.015	0	Endothelial cell	AC010737.1
0	1.37939	0.447	0.036	0	Endothelial cell	ITPRIP
0	1.37874	0.715	0.384	0	Endothelial cell	RIN2
0	1.37716	0.561	0.096	0	Endothelial cell	ASAP2
0	1.37414	0.529	0.077	0	Endothelial cell	IGF2BP2
0	1.37148	0.278	0.026	0	Endothelial cell	COL8A1
0	1.36977	0.397	0.029	0	Endothelial cell	CLEC1B
0	1.36741	0.599	0.298	0	Endothelial cell	THSD7A
0	1.36047	0.286	0.022	0	Endothelial cell	ST8SIA6
0	1.35635	0.477	0.066	0	Endothelial cell	PTPRE
0	1.35013	0.513	0.026	0	Endothelial cell	FGD5
0	1.34972	0.517	0.117	0	Endothelial cell	RASGRP3
0	1.34583	0.837	0.561	0	Endothelial cell	BMPR2
0	1.33343	0.8	0.556	0	Endothelial cell	SNED1
0	1.32951	0.457	0.078	0	Endothelial cell	ACER2
0	1.32522	0.695	0.294	0	Endothelial cell	FRMD4A
0	1.32507	0.484	0.044	0	Endothelial cell	ZNF462
0	1.3243	0.926	0.79	0	Endothelial cell	PLPP1
0	1.32403	0.496	0.171	0	Endothelial cell	CTSL
0	1.32249	0.648	0.263	0	Endothelial cell	NR2F2-AS1
0	1.31605	0.451	0.034	0	Endothelial cell	FCN2
0	1.31407	0.423	0.061	0	Endothelial cell	FCN3
0	1.31284	0.595	0.118	0	Endothelial cell	IRAK3
0	1.30923	0.525	0.102	0	Endothelial cell	CNTNAP3B
0	1.30265	0.64	0.272	0	Endothelial cell	HLA-E
0	1.29951	0.874	0.713	0	Endothelial cell	HERC1
0	1.29807	0.756	0.436	0	Endothelial cell	TANC1
0	1.29654	0.439	0.046	0	Endothelial cell	PDE10A
0	1.2964	0.902	0.741	0	Endothelial cell	AFF1
0	1.29338	0.796	0.576	0	Endothelial cell	KIAA1217
0	1.29043	0.61	0.203	0	Endothelial cell	EVA1C
0	1.2886	0.319	0.019	0	Endothelial cell	AC007100.1
0	1.28046	0.493	0.124	0	Endothelial cell	WARS
0	1.27863	0.607	0.224	0	Endothelial cell	RPGR
0	1.27213	0.408	0.022	0	Endothelial cell	AC108734.4
0	1.26662	0.459	0.084	0	Endothelial cell	ELK3
0	1.2604	0.535	0.106	0	Endothelial cell	CTTNBP2NL
0	1.25705	0.59	0.197	0	Endothelial cell	ADD3
0	1.25489	0.612	0.286	0	Endothelial cell	MCU
0	1.25483	0.375	0.078	0	Endothelial cell	CSGALNACT1
0	1.25277	0.46	0.019	0	Endothelial cell	PDE2A
0	1.24976	0.91	0.669	0	Endothelial cell	PDE4D
0	1.24169	0.48	0.08	0	Endothelial cell	PHACTR1
0	1.23468	0.439	0.085	0	Endothelial cell	2024-03-03
0	1.22385	0.616	0.153	0	Endothelial cell	SLCO3A1
0	1.21884	0.547	0.258	0	Endothelial cell	PLXNA2
0	1.20256	0.492	0.088	0	Endothelial cell	LHFPL6
0	1.20107	0.575	0.265	0	Endothelial cell	ATP8B1
0	1.19616	0.593	0.255	0	Endothelial cell	PELI1
0	1.19194	0.59	0.222	0	Endothelial cell	C1orf21
0	1.19041	0.729	0.571	0	Endothelial cell	ARHGEF7
0	1.18831	0.362	0.043	0	Endothelial cell	CAVIN2
0	1.18582	0.809	0.458	0	Endothelial cell	FRMD4B
0	1.18512	0.756	0.475	0	Endothelial cell	FCHO2
0	1.18247	0.579	0.182	0	Endothelial cell	SH3BP5
0	1.18215	0.581	0.25	0	Endothelial cell	FAT4
0	1.1813	0.613	0.237	0	Endothelial cell	CEP112
0	1.17939	0.939	0.791	0	Endothelial cell	APBB2
0	1.17697	0.47	0.195	0	Endothelial cell	USP13
0	1.17404	0.428	0.048	0	Endothelial cell	ABCG1
0	1.17184	0.6	0.26	0	Endothelial cell	MID1
0	1.17169	0.54	0.097	0	Endothelial cell	ABCC1
0	1.16944	0.521	0.106	0	Endothelial cell	DISC1
0	1.1674	0.548	0.125	0	Endothelial cell	ICA1
0	1.16278	0.53	0.104	0	Endothelial cell	RBMS2
0	1.16115	0.809	0.587	0	Endothelial cell	EPAS1
0	1.15287	0.534	0.125	0	Endothelial cell	ODF2L
0	1.14929	0.578	0.205	0	Endothelial cell	DGKH
0	1.14534	0.802	0.646	0	Endothelial cell	CEMIP2
0	1.14263	0.625	0.232	0	Endothelial cell	SRGAP1
0	1.13916	0.543	0.184	0	Endothelial cell	SNTB2
0	1.13904	0.641	0.473	0	Endothelial cell	AC007319.1
0	1.13561	0.596	0.306	0	Endothelial cell	PACS1
0	1.13122	0.361	0.041	0	Endothelial cell	GNA14-AS1
0	1.13024	0.446	0.023	0	Endothelial cell	TMEM44
0	1.12863	0.465	0.102	0	Endothelial cell	LPAR6
0	1.11639	0.72	0.248	0	Endothelial cell	MAML2
0	1.1138	0.86	0.614	0	Endothelial cell	TGFBR3
0	1.11165	0.868	0.682	0	Endothelial cell	ZEB1
0	1.11115	0.305	0.011	0	Endothelial cell	PTPRR
0	1.1109	0.48	0.109	0	Endothelial cell	DOCK6
0	1.10826	0.343	0.036	0	Endothelial cell	AC002070.1
0	1.10771	0.467	0.15	0	Endothelial cell	HDAC9
0	1.10392	0.728	0.405	0	Endothelial cell	PTPN12
0	1.10388	0.427	0.118	0	Endothelial cell	PELI2
0	1.10237	0.366	0.019	0	Endothelial cell	SMAD9
0	1.09686	0.631	0.386	0	Endothelial cell	PLSCR4
0	1.09516	0.791	0.62	0	Endothelial cell	PRKCE
0	1.09427	0.809	0.605	0	Endothelial cell	HMBOX1
0	1.09241	0.434	0.045	0	Endothelial cell	NLRP1
0	1.09092	0.782	0.536	0	Endothelial cell	NCOA3
0	1.09089	0.423	0.103	0	Endothelial cell	CTTNBP2
0	1.09087	0.923	0.879	0	Endothelial cell	INSR
0	1.09073	0.52	0.191	0	Endothelial cell	GRK5
0	1.09068	0.295	0.06	0	Endothelial cell	UPP1
0	1.08729	0.961	0.874	0	Endothelial cell	DOCK4
0	1.08228	0.601	0.359	0	Endothelial cell	TBC1D4
0	1.07878	0.374	0.021	0	Endothelial cell	NHSL2
0	1.07241	0.31	0.148	0	Endothelial cell	HES1
0	1.06472	0.306	0.023	0	Endothelial cell	AC092422.1
0	1.0602	0.297	0.041	0	Endothelial cell	HIF3A
0	1.05982	0.35	0.047	0	Endothelial cell	ITPKB
0	1.05774	0.363	0.032	0	Endothelial cell	PALD1
0	1.05382	0.445	0.124	0	Endothelial cell	CHSY1
0	1.05367	0.452	0.16	0	Endothelial cell	MEIS1
0	1.05353	0.447	0.054	0	Endothelial cell	PLXND1
0	1.0501	0.597	0.368	0	Endothelial cell	NEDD9
0	1.04776	0.333	0.057	0	Endothelial cell	PPP4R4
0	1.0452	0.441	0.101	0	Endothelial cell	ADAMTS9-AS2
0	1.04396	0.475	0.222	0	Endothelial cell	UGCG
0	1.04081	0.402	0.034	0	Endothelial cell	GIMAP8
0	1.03534	0.361	0.029	0	Endothelial cell	CLEC1A
0	1.03485	0.727	0.58	0	Endothelial cell	CNST
0	1.03372	0.417	0.058	0	Endothelial cell	C22orf34
0	1.03251	0.849	0.734	0	Endothelial cell	GRB10
0	1.03124	0.376	0.018	0	Endothelial cell	TMEM255B
0	1.02946	0.405	0.076	0	Endothelial cell	PTPN14
0	1.02814	0.411	0.089	0	Endothelial cell	CCL14
0	1.02788	0.378	0.017	0	Endothelial cell	PCAT19
0	1.02605	0.698	0.454	0	Endothelial cell	SNX29
0	1.02398	0.665	0.414	0	Endothelial cell	KLHL5
0	1.02181	0.795	0.587	0	Endothelial cell	PIK3C2A
0	1.01844	0.333	0.061	0	Endothelial cell	RIPOR3
0	1.01756	0.575	0.191	0	Endothelial cell	ZEB2
0	1.01636	0.478	0.148	0	Endothelial cell	TSC22D1
0	1.01614	0.386	0.076	0	Endothelial cell	LIPE-AS1
0	1.01534	0.295	0.033	0	Endothelial cell	RGS7BP
0	1.01155	0.926	0.821	0	Endothelial cell	PTPRM
0	1.00866	0.593	0.375	0	Endothelial cell	PDLIM1
0	1.00848	0.404	0.094	0	Endothelial cell	HEG1
0	1.00734	0.735	0.498	0	Endothelial cell	RDX
0	1.00617	0.914	0.75	0	Endothelial cell	UTRN
0	1.00329	0.328	0.059	0	Endothelial cell	LDLRAD3
0	1.00082	0.62	0.366	0	Endothelial cell	PPARG
0	-1.00056	0.605	0.902	0	Endothelial cell	PDE3B
0	-1.00158	0.328	0.732	0	Endothelial cell	PNPLA3
0	-1.00208	0.768	0.958	0	Endothelial cell	C5
0	-1.00258	0.398	0.663	0	Endothelial cell	CYP2B6
0	-1.00487	0.279	0.616	0	Endothelial cell	KMO
0	-1.00665	0.33	0.756	0	Endothelial cell	GRB14
0	-1.00753	0.437	0.714	0	Endothelial cell	MTHFD2L
0	-1.0101	0.881	0.989	0	Endothelial cell	CFH
0	-1.01596	0.612	0.912	0	Endothelial cell	AIG1
0	-1.01782	0.308	0.746	0	Endothelial cell	ARHGEF10L
0	-1.01813	0.485	0.876	0	Endothelial cell	CDK14
0	-1.01922	0.673	0.925	0	Endothelial cell	GHR
0	-1.02355	0.4	0.792	0	Endothelial cell	HAO1
0	-1.02628	0.502	0.83	0	Endothelial cell	AFM
0	-1.0265	0.68	0.93	0	Endothelial cell	EGFR
0	-1.02651	0.603	0.917	0	Endothelial cell	VWA8
0	-1.02833	0.292	0.626	0	Endothelial cell	AC007344.1
0	-1.03016	0.449	0.849	0	Endothelial cell	KLF12
0	-1.03053	0.512	0.846	0	Endothelial cell	AC007364.1
0	-1.03058	0.314	0.718	0	Endothelial cell	PLIN5
0	-1.03217	0.352	0.774	0	Endothelial cell	BDH1
0	-1.03395	0.398	0.804	0	Endothelial cell	IL6R
0	-1.03413	0.935	0.982	0	Endothelial cell	RORA
0	-1.03627	0.376	0.765	0	Endothelial cell	DANT2
0	-1.03659	0.311	0.606	0	Endothelial cell	MLIP
0	-1.03938	0.219	0.593	0	Endothelial cell	TAT-AS1
0	-1.04362	0.41	0.789	0	Endothelial cell	THSD4
0	-1.045	0.399	0.82	0	Endothelial cell	ZNF385B
0	-1.05229	0.591	0.858	0	Endothelial cell	TDO2
0	-1.0551	0.389	0.786	0	Endothelial cell	CLMN
0	-1.05875	0.401	0.78	0	Endothelial cell	SLC1A1
0	-1.06245	0.395	0.781	0	Endothelial cell	SYBU
0	-1.06332	0.427	0.831	0	Endothelial cell	SUGCT
0	-1.06457	0.74	0.916	0	Endothelial cell	ADH1B
0	-1.06536	0.192	0.566	0	Endothelial cell	AKR1C8P
0	-1.06816	0.376	0.747	0	Endothelial cell	IRS2
0	-1.06861	0.789	0.967	0	Endothelial cell	ADK
0	-1.07106	0.417	0.796	0	Endothelial cell	ABCC2
0	-1.07223	0.573	0.839	0	Endothelial cell	SLC39A14
0	-1.07244	0.371	0.766	0	Endothelial cell	DMD
0	-1.07282	0.335	0.682	0	Endothelial cell	WDR72
0	-1.0735	0.342	0.685	0	Endothelial cell	SOX6
0	-1.07679	0.659	0.951	0	Endothelial cell	PSD3
0	-1.07748	0.492	0.828	0	Endothelial cell	ASL
0	-1.07923	0.605	0.928	0	Endothelial cell	MYO1B
0	-1.07925	0.537	0.882	0	Endothelial cell	PPARGC1A
0	-1.08025	0.275	0.534	0	Endothelial cell	PKHD1
0	-1.08086	0.373	0.787	0	Endothelial cell	KYNU
0	-1.08729	0.571	0.841	0	Endothelial cell	SULT2A1
0	-1.08912	0.472	0.781	0	Endothelial cell	ABCB4
0	-1.09343	0.349	0.762	0	Endothelial cell	UPB1
0	-1.09439	0.687	0.931	0	Endothelial cell	ACSL1
0	-1.09654	0.724	0.927	0	Endothelial cell	MAT1A
0	-1.10415	0.677	0.916	0	Endothelial cell	SCP2
0	-1.10624	0.374	0.766	0	Endothelial cell	AR
0	-1.10886	0.41	0.831	0	Endothelial cell	LINC02532
0	-1.10995	0.378	0.821	0	Endothelial cell	FYB2
0	-1.11531	0.776	0.942	0	Endothelial cell	CYP2C9
0	-1.11794	0.528	0.886	0	Endothelial cell	IL1RAP
0	-1.1189	0.395	0.814	0	Endothelial cell	CYP2C18
0	-1.12841	0.592	0.9	0	Endothelial cell	PCSK6
0	-1.12943	0.379	0.793	0	Endothelial cell	ACSS3
0	-1.13068	0.525	0.902	0	Endothelial cell	COBLL1
0	-1.13227	0.408	0.822	0	Endothelial cell	ARHGEF26
0	-1.13372	0.477	0.879	0	Endothelial cell	HPN
0	-1.13406	0.327	0.727	0	Endothelial cell	LINC02027
0	-1.13438	0.319	0.745	0	Endothelial cell	LINC01687
0	-1.13675	0.454	0.869	0	Endothelial cell	GAS2
0	-1.13858	0.453	0.763	0	Endothelial cell	GOT1
0	-1.14072	0.207	0.562	0	Endothelial cell	CPB2-AS1
0	-1.15797	0.288	0.644	0	Endothelial cell	KCNMA1
0	-1.16453	0.395	0.781	0	Endothelial cell	GPT2
0	-1.16454	0.454	0.724	0	Endothelial cell	HMGCS1
0	-1.16523	0.47	0.851	0	Endothelial cell	DMGDH
0	-1.16811	0.581	0.913	0	Endothelial cell	FGGY
0	-1.16996	0.607	0.937	0	Endothelial cell	A1CF
0	-1.1708	0.32	0.712	0	Endothelial cell	LINC01818
0	-1.1716	0.382	0.838	0	Endothelial cell	SHANK2
0	-1.17161	0.587	0.916	0	Endothelial cell	ADGRA3
0	-1.17334	0.31	0.779	0	Endothelial cell	MLXIPL
0	-1.17613	0.401	0.795	0	Endothelial cell	ALDH1L1
0	-1.18676	0.572	0.893	0	Endothelial cell	HGD
0	-1.18741	0.413	0.847	0	Endothelial cell	EBNA1BP2
0	-1.18742	0.355	0.788	0	Endothelial cell	ABCC3
0	-1.19552	0.569	0.913	0	Endothelial cell	PRKAG2
0	-1.19701	0.659	0.916	0	Endothelial cell	SLC7A2
0	-1.19859	0.617	0.919	0	Endothelial cell	AOX1
0	-1.2006	0.433	0.833	0	Endothelial cell	KCNT2
0	-1.20861	0.539	0.919	0	Endothelial cell	AGMO
0	-1.20998	0.474	0.756	0	Endothelial cell	ASS1
0	-1.21096	0.568	0.841	0	Endothelial cell	HMGCS2
0	-1.21964	0.52	0.847	0	Endothelial cell	PTGR1
0	-1.22194	0.605	0.914	0	Endothelial cell	ABCB11
0	-1.2319	0.676	0.928	0	Endothelial cell	ERRFI1
0	-1.23344	0.397	0.711	0	Endothelial cell	MYOM1
0	-1.23385	0.42	0.685	0	Endothelial cell	HAL
0	-1.23434	0.324	0.753	0	Endothelial cell	SLC22A25
0	-1.2351	0.403	0.816	0	Endothelial cell	NCKAP5
0	-1.24178	0.474	0.902	0	Endothelial cell	THRB
0	-1.25045	0.582	0.832	0	Endothelial cell	G6PC
0	-1.26689	0.643	0.923	0	Endothelial cell	SLCO1B1
0	-1.26919	0.719	0.962	0	Endothelial cell	SORBS2
0	-1.28838	0.472	0.838	0	Endothelial cell	ALDH1A2
0	-1.29296	0.473	0.868	0	Endothelial cell	ACMSD
0	-1.29381	0.561	0.827	0	Endothelial cell	AL136456.1
0	-1.29883	0.492	0.887	0	Endothelial cell	DPYS
0	-1.30153	0.44	0.805	0	Endothelial cell	RNF152
0	-1.30687	0.891	0.971	0	Endothelial cell	CPS1
0	-1.31232	0.228	0.621	0	Endothelial cell	U91319.1
0	-1.31724	0.409	0.869	0	Endothelial cell	NR1H4
0	-1.31788	0.45	0.851	0	Endothelial cell	CUX2
0	-1.31964	0.776	0.937	0	Endothelial cell	TAT
0	-1.33128	0.515	0.874	0	Endothelial cell	BHMT2
0	-1.33137	0.276	0.62	0	Endothelial cell	LINC01554
0	-1.33264	0.41	0.858	0	Endothelial cell	LINC01146
0	-1.33328	0.621	0.928	0	Endothelial cell	PAH
0	-1.34004	0.694	0.92	0	Endothelial cell	BAAT
0	-1.34539	0.493	0.887	0	Endothelial cell	TPRG1
0	-1.35045	0.577	0.954	0	Endothelial cell	PID1
0	-1.35139	0.732	0.913	0	Endothelial cell	CYP2C8
0	-1.35414	0.658	0.886	0	Endothelial cell	INSIG1
0	-1.35938	0.348	0.591	0	Endothelial cell	SLCO1B3
0	-1.37364	0.644	0.946	0	Endothelial cell	AL391117.1
0	-1.37515	0.709	0.961	0	Endothelial cell	SOX5
0	-1.3974	0.489	0.737	0	Endothelial cell	SDS
0	-1.4283	0.551	0.932	0	Endothelial cell	ECHDC2
0	-1.43355	0.698	0.967	0	Endothelial cell	GPC6
0	-1.4573	0.514	0.919	0	Endothelial cell	PIK3C2G
0	-1.47067	0.717	0.91	0	Endothelial cell	PCK1
0	-1.47663	0.526	0.931	0	Endothelial cell	SHROOM3
0	-1.49602	0.717	0.921	0	Endothelial cell	SLC38A4
0	-1.49661	0.559	0.917	0	Endothelial cell	ACSM2B
0	-1.50757	0.356	0.676	0	Endothelial cell	TENM2
0	-1.51124	0.559	0.92	0	Endothelial cell	ADRA1A
0	-1.51151	0.518	0.906	0	Endothelial cell	ACSM2A
0	-1.53582	0.436	0.849	0	Endothelial cell	MIR122HG
0	-1.56658	0.453	0.86	0	Endothelial cell	ASGR1
0	-1.5991	0.58	0.835	0	Endothelial cell	BHMT
0	-1.61327	0.564	0.886	0	Endothelial cell	ARG1
0	-1.73101	0.734	0.964	0	Endothelial cell	CYP3A5
3.6005e-225	-1.10558	0.277	0.419	1.1621e-220	Endothelial cell	ZNF385D
0	3.11764	0.887	0.194	0	Macrophage	SLC8A1
0	3.11262	0.845	0.245	0	Macrophage	FMNL2
0	3.11023	0.817	0.139	0	Macrophage	CD163
0	3.05928	0.779	0.084	0	Macrophage	RAB31
0	3.01476	0.685	0.077	0	Macrophage	FMN1
0	2.98656	0.861	0.138	0	Macrophage	TBXAS1
0	2.94779	0.897	0.157	0	Macrophage	CELF2
0	2.76776	0.851	0.156	0	Macrophage	AOAH
0	2.7579	0.686	0.038	0	Macrophage	SLC1A3
0	2.71455	0.834	0.2	0	Macrophage	ZEB2
0	2.67672	0.551	0.049	0	Macrophage	CCDC26
0	2.59294	0.677	0.055	0	Macrophage	MSR1
0	2.52827	0.498	0.056	0	Macrophage	NDST3
0	2.52799	0.613	0.073	0	Macrophage	SAMSN1
0	2.49596	0.552	0.04	0	Macrophage	AC100849.1
0	2.47651	0.741	0.054	0	Macrophage	PIK3R5
0	2.46486	0.702	0.156	0	Macrophage	HDAC9
0	2.42864	0.809	0.365	0	Macrophage	MERTK
0	2.40759	0.765	0.069	0	Macrophage	DOCK2
0	2.39092	0.696	0.149	0	Macrophage	PDE4B
0	2.30665	0.714	0.099	0	Macrophage	PRKCB
0	2.24771	0.828	0.209	0	Macrophage	DOCK8
0	2.24134	0.717	0.091	0	Macrophage	FYB1
0	2.2244	0.797	0.213	0	Macrophage	SLC9A9
0	2.14715	0.814	0.19	0	Macrophage	ARHGAP15
0	2.1342	0.771	0.237	0	Macrophage	GAB2
0	2.13047	0.682	0.067	0	Macrophage	TLR2
0	2.11001	0.862	0.475	0	Macrophage	FRMD4B
0	2.10196	0.713	0.281	0	Macrophage	RGL1
0	2.07911	0.687	0.08	0	Macrophage	MCTP1
0	2.04942	0.784	0.21	0	Macrophage	CHST11
0	2.04464	0.589	0.162	0	Macrophage	SRGN
0	2.02169	0.792	0.412	0	Macrophage	CPM
0	2.01448	0.666	0.196	0	Macrophage	RNF144B
0	2.00537	0.828	0.354	0	Macrophage	PLXDC2
0	2.00244	0.445	0.085	0	Macrophage	DSCAM
0	1.99358	0.72	0.317	0	Macrophage	EPB41L2
0	1.98761	0.67	0.061	0	Macrophage	MYO1F
0	1.98228	0.626	0.075	0	Macrophage	FAM49A
0	1.96689	0.75	0.314	0	Macrophage	FRMD4A
0	1.94952	0.728	0.138	0	Macrophage	IRAK3
0	1.93491	0.607	0.044	0	Macrophage	EPB41L3
0	1.90053	0.633	0.07	0	Macrophage	HCLS1
0	1.88646	0.717	0.136	0	Macrophage	MS4A6A
0	1.87435	0.676	0.118	0	Macrophage	GRK3
0	1.87325	0.751	0.153	0	Macrophage	PTPRC
0	1.86424	0.869	0.512	0	Macrophage	FNBP1
0	1.8408	0.591	0.069	0	Macrophage	2024-03-01
0	1.83602	0.638	0.201	0	Macrophage	SH3BP5
0	1.83416	0.822	0.425	0	Macrophage	CTSB
0	1.79707	0.588	0.041	0	Macrophage	MS4A7
0	1.77617	0.555	0.054	0	Macrophage	MIR181A1HG
0	1.76094	0.59	0.022	0	Macrophage	FGD2
0	1.75583	0.544	0.045	0	Macrophage	MS4A4E
0	1.74837	0.818	0.488	0	Macrophage	FCHO2
0	1.74596	0.498	0.065	0	Macrophage	BASP1
0	1.7458	0.498	0.035	0	Macrophage	GAS7
0	1.74179	0.641	0.087	0	Macrophage	PREX1
0	1.7409	0.832	0.595	0	Macrophage	KCNMA1
0	1.73608	0.608	0.051	0	Macrophage	SLA
0	1.73251	0.603	0.069	0	Macrophage	LCP2
0	1.7214	0.714	0.24	0	Macrophage	LYN
0	1.71339	0.738	0.286	0	Macrophage	TRPS1
0	1.70537	0.873	0.553	0	Macrophage	RNF149
0	1.69928	0.686	0.28	0	Macrophage	DMXL2
0	1.69753	0.663	0.123	0	Macrophage	DISC1
0	1.67806	0.581	0.072	0	Macrophage	CPVL
0	1.67402	0.597	0.068	0	Macrophage	DOCK11
0	1.66915	0.595	0.114	0	Macrophage	ABR
0	1.66843	0.762	0.272	0	Macrophage	MAML2
0	1.65549	0.578	0.204	0	Macrophage	CD74
0	1.65002	0.535	0.08	0	Macrophage	UBASH3B
0	1.64436	0.695	0.197	0	Macrophage	DOCK10
0	1.63903	0.448	0.067	0	Macrophage	UST
0	1.63225	0.603	0.113	0	Macrophage	STK10
0	1.6307	0.557	0.162	0	Macrophage	MITF
0	1.6091	0.746	0.302	0	Macrophage	RIN3
0	1.5739	0.608	0.185	0	Macrophage	PAG1
0	1.5735	0.383	0.059	0	Macrophage	MPPED2
0	1.56922	0.651	0.179	0	Macrophage	SRGAP2
0	1.55157	0.381	0.055	0	Macrophage	MARCO
0	1.54435	0.51	0.066	0	Macrophage	STK17B
0	1.5364	0.83	0.528	0	Macrophage	ATG7
0	1.53307	0.918	0.713	0	Macrophage	SSH2
0	1.52078	0.786	0.444	0	Macrophage	JARID2
0	1.51655	0.643	0.194	0	Macrophage	SPTLC2
0	1.51083	0.781	0.348	0	Macrophage	MRC1
0	1.5101	0.685	0.263	0	Macrophage	CCDC88A
0	1.50672	0.426	0.016	0	Macrophage	CMKLR1
0	1.49259	0.361	0.025	0	Macrophage	AL035446.2
0	1.48789	0.797	0.478	0	Macrophage	SMAP2
0	1.48253	0.712	0.335	0	Macrophage	SUSD6
0	1.47373	0.561	0.201	0	Macrophage	RAB20
0	1.44617	0.699	0.416	0	Macrophage	MYO9A
0	1.4451	0.395	0.018	0	Macrophage	CD163L1
0	1.44285	0.574	0.136	0	Macrophage	MYO5A
0	1.43364	0.479	0.142	0	Macrophage	LGMN
0	1.43328	0.615	0.23	0	Macrophage	RAB8B
0	1.42695	0.943	0.799	0	Macrophage	SAT1
0	1.42569	0.468	0.033	0	Macrophage	AXL
0	1.42221	0.409	0.026	0	Macrophage	KLHL6
0	1.41175	0.472	0.041	0	Macrophage	ADAP2
0	1.41121	0.722	0.401	0	Macrophage	AP2A2
0	1.40892	0.352	0.091	0	Macrophage	DIRC3
0	1.4047	0.491	0.076	0	Macrophage	IL18
0	1.39587	0.478	0.059	0	Macrophage	ARHGAP25
0	1.38441	0.402	0.015	0	Macrophage	CD86
0	1.37167	0.564	0.09	0	Macrophage	INPP5D
0	1.3712	0.677	0.296	0	Macrophage	MYO9B
0	1.36745	0.637	0.254	0	Macrophage	SRGAP1
0	1.36109	0.396	0.021	0	Macrophage	CR1
0	1.35562	0.431	0.061	0	Macrophage	CD44
0	1.34943	0.662	0.225	0	Macrophage	IQGAP1
0	1.34024	0.45	0.034	0	Macrophage	SYK
0	1.33655	0.889	0.703	0	Macrophage	DAPK1
0	1.32915	0.599	0.183	0	Macrophage	CTSS
0	1.32387	0.542	0.231	0	Macrophage	ME1
0	1.32346	0.794	0.491	0	Macrophage	APBB1IP
0	1.31046	0.701	0.349	0	Macrophage	FAM49B
0	1.30962	0.423	0.109	0	Macrophage	SH3PXD2B
0	1.30731	0.517	0.087	0	Macrophage	PTPRE
0	1.30605	0.309	0.01	0	Macrophage	AL162414.1
0	1.30059	0.791	0.612	0	Macrophage	SNX9
0	1.29589	0.613	0.148	0	Macrophage	FLI1
0	1.29317	0.489	0.092	0	Macrophage	MAP3K8
0	1.28659	0.449	0.045	0	Macrophage	DENND3
0	1.27825	0.66	0.234	0	Macrophage	SAMHD1
0	1.27432	0.603	0.254	0	Macrophage	INPP4A
0	1.27284	0.709	0.503	0	Macrophage	ANKH
0	1.2725	0.631	0.204	0	Macrophage	ITGA9
0	1.26917	0.938	0.797	0	Macrophage	DLEU2
0	1.26308	0.496	0.089	0	Macrophage	CMTM7
0	1.25398	0.455	0.047	0	Macrophage	KCNAB2
0	1.25323	0.469	0.046	0	Macrophage	LAPTM5
0	1.25282	0.46	0.052	0	Macrophage	ENTPD1
0	1.24851	0.4	0.015	0	Macrophage	WDFY4
0	1.24794	0.703	0.43	0	Macrophage	DLEU1
0	1.24643	0.442	0.021	0	Macrophage	HCK
0	1.24598	0.606	0.163	0	Macrophage	MEF2C
0	1.2438	0.875	0.648	0	Macrophage	PTPRJ
0	1.24295	0.786	0.503	0	Macrophage	WSB1
0	1.24249	0.283	0.018	0	Macrophage	SLC11A1
0	1.23995	0.462	0.142	0	Macrophage	HLA-DRA
0	1.23071	0.364	0.058	0	Macrophage	VCAM1
0	1.22988	0.419	0.032	0	Macrophage	LPCAT2
0	1.22794	0.322	0.023	0	Macrophage	RGS1
0	1.22674	0.432	0.015	0	Macrophage	TFEC
0	1.22559	0.401	0.029	0	Macrophage	MS4A4A
0	1.22119	0.49	0.111	0	Macrophage	JDP2
0	1.2203	0.354	0.08	0	Macrophage	LYVE1
0	1.20866	0.8	0.61	0	Macrophage	SLCO2B1
0	1.20608	0.54	0.156	0	Macrophage	BCL2
0	1.20469	0.673	0.317	0	Macrophage	GRB2
0	1.20249	0.635	0.287	0	Macrophage	H2AFY
0	1.20225	0.402	0.05	0	Macrophage	ST8SIA4
0	1.19924	0.42	0.047	0	Macrophage	RCSD1
0	1.19491	0.439	0.056	0	Macrophage	ADAMTS2
0	1.18518	0.65	0.306	0	Macrophage	MANBA
0	1.18446	0.393	0.129	0	Macrophage	ATP1B3
0	1.1826	0.923	0.758	0	Macrophage	UTRN
0	1.18246	0.421	0.069	0	Macrophage	GCNT1
0	1.1809	0.948	0.838	0	Macrophage	RBM47
0	1.17911	0.363	0.018	0	Macrophage	VSIG4
0	1.17421	0.368	0.008	0	Macrophage	AP000812.1
0	1.17377	0.603	0.329	0	Macrophage	PFKFB3
0	1.17321	0.769	0.464	0	Macrophage	SNX29
0	1.17139	0.496	0.124	0	Macrophage	MFSD1
0	1.1703	0.526	0.263	0	Macrophage	TBC1D16
0	1.1698	0.6	0.309	0	Macrophage	PSTPIP2
0	1.15871	0.405	0.02	0	Macrophage	CSF1R
0	1.15783	0.615	0.264	0	Macrophage	ACER3
0	1.1566	0.886	0.705	0	Macrophage	PTEN
0	1.15477	0.511	0.155	0	Macrophage	ZNF710
0	1.15277	0.667	0.366	0	Macrophage	PTK2B
0	1.14521	0.669	0.387	0	Macrophage	PSAP
0	1.14209	0.622	0.29	0	Macrophage	TET3
0	1.13702	0.762	0.545	0	Macrophage	CHKA
0	1.13254	0.47	0.07	0	Macrophage	LRRK1
0	1.13038	0.406	0.018	0	Macrophage	IL10RA
0	1.12715	0.595	0.264	0	Macrophage	SLC4A7
0	1.12586	0.452	0.112	0	Macrophage	ARHGAP18
0	1.12425	0.443	0.083	0	Macrophage	LCP1
0	1.12364	0.939	0.797	0	Macrophage	SPIDR
0	1.12176	0.347	0.015	0	Macrophage	ADGRE2
0	1.12125	0.488	0.133	0	Macrophage	CTTNBP2NL
0	1.11357	0.348	0.013	0	Macrophage	FPR3
0	1.11126	0.459	0.083	0	Macrophage	SH3TC1
0	1.10565	0.783	0.613	0	Macrophage	FNIP2
0	1.10202	0.471	0.133	0	Macrophage	CHST15
0	1.09851	0.356	0.019	0	Macrophage	ALOX5
0	1.09795	0.403	0.051	0	Macrophage	ADGRE5
0	1.0973	0.384	0.014	0	Macrophage	CLEC7A
0	1.09708	0.848	0.645	0	Macrophage	ETV6
0	1.09499	0.38	0.037	0	Macrophage	CYBB
0	1.09329	0.379	0.013	0	Macrophage	SIGLEC1
0	1.08914	0.316	0.015	0	Macrophage	CSF2RA
0	1.08085	0.605	0.26	0	Macrophage	SKAP2
0	1.0792	0.523	0.264	0	Macrophage	GNA13
0	1.07308	0.432	0.078	0	Macrophage	C22orf34
0	1.07243	0.639	0.309	0	Macrophage	JAK2
0	1.07003	0.379	0.079	0	Macrophage	FGL2
0	1.06902	0.664	0.329	0	Macrophage	C20orf194
0	1.06847	0.49	0.109	0	Macrophage	WIPF1
0	1.06637	0.533	0.175	0	Macrophage	SH3BGRL
0	1.06442	0.514	0.163	0	Macrophage	SH2B3
0	1.06238	0.426	0.056	0	Macrophage	RNASET2
0	1.06206	0.428	0.116	0	Macrophage	TNFAIP2
0	1.05702	0.377	0.088	0	Macrophage	GPR137B
0	1.05565	0.688	0.405	0	Macrophage	PACSIN2
0	1.04979	0.595	0.274	0	Macrophage	PELI1
0	1.04823	0.491	0.197	0	Macrophage	SPRED1
0	1.04439	0.88	0.698	0	Macrophage	TBC1D22A
0	1.04387	0.4	0.023	0	Macrophage	NCKAP1L
0	1.04152	0.38	0.022	0	Macrophage	CD84
0	1.03966	0.493	0.158	0	Macrophage	FAM53B
0	1.03592	0.767	0.571	0	Macrophage	PDGFC
0	1.03418	0.56	0.154	0	Macrophage	VAV3
0	1.02431	0.923	0.779	0	Macrophage	QKI
0	1.02163	0.363	0.039	0	Macrophage	SDC3
0	1.02041	0.335	0.045	0	Macrophage	GNG2
0	1.01943	0.582	0.266	0	Macrophage	TPK1
0	1.01867	0.395	0.02	0	Macrophage	CSF3R
0	1.01624	0.607	0.314	0	Macrophage	MVB12B
0	1.0156	0.957	0.827	0	Macrophage	ELMO1
0	1.01491	0.568	0.257	0	Macrophage	AC009093.2
0	1.0144	0.404	0.062	0	Macrophage	IKZF1
0	1.01365	0.34	0.066	0	Macrophage	RILPL2
0	1.0106	0.36	0.064	0	Macrophage	CTSC
0	1.01059	0.348	0.097	0	Macrophage	CSGALNACT1
0	1.00711	0.357	0.018	0	Macrophage	LILRB5
0	1.00211	0.504	0.227	0	Macrophage	EDA
0	-1.00392	0.489	0.808	0	Macrophage	GLIS3
0	-1.00681	0.596	0.849	0	Macrophage	BHMT2
0	-1.01383	0.655	0.894	0	Macrophage	ADRA1A
0	-1.01716	0.566	0.826	0	Macrophage	PTGR1
0	-1.01752	0.576	0.909	0	Macrophage	PTPRG
0	-1.02723	0.609	0.904	0	Macrophage	SHROOM3
0	-1.03439	0.78	0.895	0	Macrophage	PCK1
0	-1.05969	0.246	0.547	0	Macrophage	AP002518.2
0	-1.0605	0.61	0.879	0	Macrophage	ACSM2A
0	-1.06124	0.334	0.598	0	Macrophage	LINC01554
0	-1.06727	0.594	0.891	0	Macrophage	PIK3C2G
0	-1.10171	0.631	0.892	0	Macrophage	ACSM2B
0	-1.116	0.764	0.907	0	Macrophage	SLC38A4
0	-1.16934	0.661	0.816	0	Macrophage	BHMT
0	-1.17313	0.393	0.656	0	Macrophage	TENM2
0	-1.25771	0.533	0.833	0	Macrophage	ASGR1
0	-1.26364	0.646	0.863	0	Macrophage	ARG1
0	-1.30311	0.496	0.822	0	Macrophage	MIR122HG
0	-1.32471	0.757	0.95	0	Macrophage	CYP3A5
1.07121e-233	1.01277	0.925	0.945	3.45744e-229	Macrophage	EXT1
0	4.56569	0.956	0.107	0	Cholangiocyte	BICC1
0	3.52981	0.884	0.075	0	Cholangiocyte	CTNND2
0	3.38612	0.97	0.486	0	Cholangiocyte	PKHD1
0	3.23983	0.881	0.05	0	Cholangiocyte	DCDC2
0	3.22381	0.761	0.045	0	Cholangiocyte	CFTR
0	3.17444	0.953	0.418	0	Cholangiocyte	ANXA4
0	2.92267	0.893	0.14	0	Cholangiocyte	FGFR2
0	2.72995	0.577	0.045	0	Cholangiocyte	RALYL
0	2.58185	0.721	0.049	0	Cholangiocyte	EFNA5
0	2.35791	0.657	0.045	0	Cholangiocyte	CASC15
0	2.28249	0.655	0.048	0	Cholangiocyte	PDGFD
0	2.22751	0.787	0.468	0	Cholangiocyte	RUNX1
0	2.21844	0.608	0.066	0	Cholangiocyte	FGF13
0	2.12181	0.712	0.117	0	Cholangiocyte	SLC12A2
0	2.08126	0.901	0.269	0	Cholangiocyte	MAML2
0	2.06939	0.699	0.069	0	Cholangiocyte	MAPK10
0	2.05514	0.817	0.286	0	Cholangiocyte	AQP4-AS1
0	2.01937	0.845	0.162	0	Cholangiocyte	ANK3
0	1.92009	0.621	0.016	0	Cholangiocyte	ITGB8
0	1.88265	0.925	0.732	0	Cholangiocyte	SERPINA3
0	1.88	0.646	0.02	0	Cholangiocyte	LINC02331
0	1.87632	0.62	0.072	0	Cholangiocyte	STK39
0	1.83418	0.933	0.634	0	Cholangiocyte	ORM1
0	1.82068	0.783	0.258	0	Cholangiocyte	DTNA
0	1.81851	0.524	0.02	0	Cholangiocyte	EPHA6
0	1.7295	0.546	0.013	0	Cholangiocyte	CDH6
0	1.72154	0.974	0.825	0	Cholangiocyte	SERPINA1
0	1.71379	0.982	0.783	0	Cholangiocyte	GLIS3
0	1.70552	0.575	0.009	0	Cholangiocyte	KCNJ16
0	1.65139	0.531	0.037	0	Cholangiocyte	RHEX
0	1.64826	0.493	0.034	0	Cholangiocyte	PRICKLE1
0	1.64231	0.598	0.013	0	Cholangiocyte	GRHL2
0	1.63981	0.539	0.023	0	Cholangiocyte	FRAS1
0	1.63513	0.397	0.015	0	Cholangiocyte	SHISA9
0	1.60843	0.592	0.092	0	Cholangiocyte	ZNF19
0	1.60582	0.629	0.123	0	Cholangiocyte	AL365295.1
0	1.60489	0.556	0.042	0	Cholangiocyte	GULP1
0	1.58281	0.693	0.152	0	Cholangiocyte	BCL2
0	1.57985	0.697	0.109	0	Cholangiocyte	SEL1L3
0	1.56833	0.707	0.21	0	Cholangiocyte	ATP1A1
0	1.56166	0.544	0.135	0	Cholangiocyte	NEBL
0	1.54547	0.395	0.014	0	Cholangiocyte	KCNJ15
0	1.53409	0.485	0.032	0	Cholangiocyte	DPP10
0	1.53005	0.552	0.012	0	Cholangiocyte	WNK2
0	1.49827	0.774	0.344	0	Cholangiocyte	SLC17A4
0	1.49623	0.551	0.102	0	Cholangiocyte	BACE2
0	1.4924	0.552	0.134	0	Cholangiocyte	SEMA6D
0	1.48759	0.673	0.157	0	Cholangiocyte	SH3YL1
0	1.48316	0.892	0.559	0	Cholangiocyte	TM4SF4
0	1.48019	0.637	0.176	0	Cholangiocyte	AC022558.2
0	1.47785	0.554	0.089	0	Cholangiocyte	NCEH1
0	1.47458	0.635	0.122	0	Cholangiocyte	DEFB1
0	1.47289	0.278	0.013	0	Cholangiocyte	AC093898.1
0	1.47085	0.495	0.018	0	Cholangiocyte	SLC5A1
0	1.46863	0.68	0.31	0	Cholangiocyte	KCNQ1OT1
0	1.46842	0.512	0.287	0	Cholangiocyte	ACSM3
0	1.46247	0.338	0.002	0	Cholangiocyte	AC000061.1
0	1.45282	0.473	0.062	0	Cholangiocyte	DSCAML1
0	1.44916	0.521	0.034	0	Cholangiocyte	SEMA3E
0	1.43693	0.71	0.295	0	Cholangiocyte	BCL2L1
0	1.43446	0.389	0.01	0	Cholangiocyte	SLC35F3
0	1.43161	0.977	0.889	0	Cholangiocyte	HP
0	1.41967	0.571	0.095	0	Cholangiocyte	MLLT3
0	1.4108	0.979	0.955	0	Cholangiocyte	FGA
0	1.4023	0.633	0.181	0	Cholangiocyte	SLCO3A1
0	1.39741	0.779	0.399	0	Cholangiocyte	AKAP7
0	1.39723	0.468	0.005	0	Cholangiocyte	AC005208.1
0	1.39661	0.547	0.059	0	Cholangiocyte	MTCL1
0	1.39306	0.588	0.102	0	Cholangiocyte	CFAP221
0	1.39282	0.536	0.061	0	Cholangiocyte	SPP1
0	1.38715	0.66	0.207	0	Cholangiocyte	RAB3IP
0	1.37744	0.954	0.741	0	Cholangiocyte	THSD4
0	1.36987	0.458	0.017	0	Cholangiocyte	MACC1
0	1.35324	0.936	0.636	0	Cholangiocyte	SOX6
0	1.35028	0.339	0.016	0	Cholangiocyte	PAK3
0	1.34721	0.476	0.036	0	Cholangiocyte	AC245041.2
0	1.34402	0.353	0.029	0	Cholangiocyte	ERBB4
0	1.34123	0.932	0.718	0	Cholangiocyte	SNHG14
0	1.3369	0.482	0.081	0	Cholangiocyte	LRRC7
0	1.31577	0.509	0.047	0	Cholangiocyte	AQP1
0	1.30637	0.636	0.152	0	Cholangiocyte	CTBP2
0	1.29383	0.587	0.204	0	Cholangiocyte	AC104035.1
0	1.2938	0.615	0.196	0	Cholangiocyte	NBEA
0	1.28155	0.433	0.063	0	Cholangiocyte	RASEF
0	1.27011	0.414	0.013	0	Cholangiocyte	AC008554.1
0	1.26628	0.456	0.012	0	Cholangiocyte	ATP13A4
0	1.25376	0.855	0.569	0	Cholangiocyte	PDGFC
0	1.25231	0.921	0.564	0	Cholangiocyte	CHST9
0	1.25066	0.759	0.31	0	Cholangiocyte	EPB41L4A
0	1.24773	0.678	0.268	0	Cholangiocyte	SLC16A7
0	1.24437	0.611	0.166	0	Cholangiocyte	ARHGEF18
0	1.24076	0.674	0.243	0	Cholangiocyte	LAMC1
0	1.23415	0.372	0.002	0	Cholangiocyte	NRSN1
0	1.2337	0.592	0.118	0	Cholangiocyte	NCK2
0	1.23201	0.4	0.005	0	Cholangiocyte	CLIC6
0	1.23027	0.706	0.348	0	Cholangiocyte	RIC8B
0	1.22795	0.477	0.128	0	Cholangiocyte	SDK1
0	1.2259	0.76	0.444	0	Cholangiocyte	PTPRD
0	1.22442	0.496	0.067	0	Cholangiocyte	CD24
0	1.22358	0.303	0.006	0	Cholangiocyte	AJAP1
0	1.22261	0.555	0.12	0	Cholangiocyte	PPP1R9A
0	1.22128	0.525	0.056	0	Cholangiocyte	PTPN13
0	1.21888	0.876	0.626	0	Cholangiocyte	ITGB1
0	1.21633	0.516	0.087	0	Cholangiocyte	AL117381.1
0	1.21312	0.568	0.104	0	Cholangiocyte	MAP2
0	1.21189	0.472	0.016	0	Cholangiocyte	ELOVL7
0	1.20707	0.786	0.485	0	Cholangiocyte	KIFC3
0	1.20227	0.414	0.078	0	Cholangiocyte	LINC00271
0	1.20037	0.397	0.055	0	Cholangiocyte	TTN
0	1.1982	0.681	0.175	0	Cholangiocyte	CRIM1
0	1.19752	0.678	0.315	0	Cholangiocyte	TPM1
0	1.1946	0.623	0.292	0	Cholangiocyte	SPAG16
0	1.19451	0.644	0.263	0	Cholangiocyte	FAM171A1
0	1.18333	0.325	0.009	0	Cholangiocyte	CASR
0	1.18226	0.44	0.01	0	Cholangiocyte	PROM1
0	1.18112	0.478	0.089	0	Cholangiocyte	CNTN4
0	1.17885	0.959	0.704	0	Cholangiocyte	CLU
0	1.17749	0.684	0.279	0	Cholangiocyte	STOX2
0	1.17141	0.73	0.252	0	Cholangiocyte	SRGAP1
0	1.16952	0.424	0.023	0	Cholangiocyte	STK33
0	1.16211	0.325	0.057	0	Cholangiocyte	CREB5
0	1.16171	0.702	0.29	0	Cholangiocyte	ITGAV
0	1.16057	0.46	0.107	0	Cholangiocyte	2024-03-03
0	1.15876	0.325	0.017	0	Cholangiocyte	AC068051.1
0	1.15137	0.525	0.133	0	Cholangiocyte	ESRRG
0	1.14827	0.498	0.107	0	Cholangiocyte	IGF2BP2
0	1.14424	0.299	0.081	0	Cholangiocyte	CALN1
0	1.14396	0.668	0.193	0	Cholangiocyte	MYO10
0	1.14367	0.793	0.423	0	Cholangiocyte	WWC1
0	1.1408	0.313	0.045	0	Cholangiocyte	NCAM1
0	1.13272	0.416	0.024	0	Cholangiocyte	SOX9-AS1
0	1.13255	0.376	0.017	0	Cholangiocyte	SCD5
0	1.12634	0.377	0.01	0	Cholangiocyte	VEPH1
0	1.12578	0.594	0.232	0	Cholangiocyte	FAM160A1
0	1.12337	0.412	0.06	0	Cholangiocyte	TMEM156
0	1.12191	0.672	0.23	0	Cholangiocyte	KLHL29
0	1.11903	0.424	0.065	0	Cholangiocyte	AL050309.1
0	1.11738	0.664	0.236	0	Cholangiocyte	CCND3
0	1.10981	0.678	0.323	0	Cholangiocyte	CTDSPL
0	1.10972	0.453	0.051	0	Cholangiocyte	EPB41L1
0	1.10818	0.489	0.122	0	Cholangiocyte	HNF1B
0	1.10426	0.861	0.615	0	Cholangiocyte	TBC1D8
0	1.10381	0.582	0.215	0	Cholangiocyte	ENAH
0	1.09869	0.377	0.034	0	Cholangiocyte	SCTR
0	1.0986	0.647	0.236	0	Cholangiocyte	CCDC198
0	1.09705	0.456	0.092	0	Cholangiocyte	MAP3K21
0	1.08273	0.557	0.203	0	Cholangiocyte	TMTC2
0	1.0775	0.462	0.047	0	Cholangiocyte	PCNX2
0	1.0772	0.859	0.536	0	Cholangiocyte	SAA1
0	1.07656	0.341	0.017	0	Cholangiocyte	TMEM163
0	1.07443	0.925	0.607	0	Cholangiocyte	ORM2
0	1.07397	0.325	0.004	0	Cholangiocyte	SLC9C1
0	1.07326	0.395	0.022	0	Cholangiocyte	PMEPA1
0	1.07074	0.676	0.334	0	Cholangiocyte	ADCY9
0	1.07056	0.973	0.678	0	Cholangiocyte	MT-ND5
0	1.07001	0.977	0.873	0	Cholangiocyte	GC
0	1.06896	0.721	0.379	0	Cholangiocyte	CDH1
0	1.06707	0.807	0.475	0	Cholangiocyte	RPL41
0	1.06704	0.969	0.759	0	Cholangiocyte	AMBP
0	1.06508	0.4	0.008	0	Cholangiocyte	EHF
0	1.06371	0.727	0.377	0	Cholangiocyte	RPL37A
0	1.05911	0.553	0.203	0	Cholangiocyte	RASSF8
0	1.05478	0.665	0.282	0	Cholangiocyte	LRG1
0	1.05469	0.508	0.149	0	Cholangiocyte	AC023590.1
0	1.05371	0.416	0.027	0	Cholangiocyte	FXYD2
0	1.05358	0.644	0.341	0	Cholangiocyte	ZBTB20-AS5
0	1.05324	0.933	0.735	0	Cholangiocyte	ABCC3
0	1.05125	0.543	0.142	0	Cholangiocyte	TIMP1
0	1.05089	0.411	0.011	0	Cholangiocyte	CHST4
0	1.05003	0.672	0.29	0	Cholangiocyte	CALR
0	1.04938	0.5	0.135	0	Cholangiocyte	SYNJ2
0	1.04403	0.949	0.721	0	Cholangiocyte	APOA2
0	1.04254	0.892	0.584	0	Cholangiocyte	AGT
0	1.04189	0.564	0.268	0	Cholangiocyte	ANXA2
0	1.03862	0.867	0.593	0	Cholangiocyte	HSP90B1
0	1.03686	0.279	0.062	0	Cholangiocyte	ITGB1-DT
0	1.03167	0.992	0.975	0	Cholangiocyte	APOB
0	1.03072	0.661	0.357	0	Cholangiocyte	LINC01320
0	1.02779	0.544	0.231	0	Cholangiocyte	DGKH
0	1.02417	0.322	0.016	0	Cholangiocyte	KCNH8
0	1.02375	0.354	0.017	0	Cholangiocyte	ITGA2
0	1.02333	0.679	0.321	0	Cholangiocyte	ABCB1
0	1.02006	0.469	0.075	0	Cholangiocyte	SLC44A3
0	1.01921	0.39	0.044	0	Cholangiocyte	TNFRSF21
0	1.01358	0.715	0.493	0	Cholangiocyte	EEPD1
0	1.01167	0.855	0.549	0	Cholangiocyte	RASAL2
0	1.00797	0.953	0.723	0	Cholangiocyte	VTN
0	1.00559	0.556	0.184	0	Cholangiocyte	CD63
0	1.00449	0.501	0.093	0	Cholangiocyte	PTPN14
0	1.00438	0.713	0.366	0	Cholangiocyte	MTRNR2L12
0	1.002	0.431	0.045	0	Cholangiocyte	HKDC1
0	-1.00165	0.926	0.964	0	Cholangiocyte	ALDOB
0	-1.00377	0.477	0.753	0	Cholangiocyte	SYBU
0	-1.01055	0.771	0.952	0	Cholangiocyte	FOXN3
0	-1.01094	0.842	0.933	0	Cholangiocyte	MBNL2
0	-1.01227	0.316	0.719	0	Cholangiocyte	ZEB1
0	-1.01273	0.669	0.869	0	Cholangiocyte	OSBPL9
0	-1.01302	0.327	0.663	0	Cholangiocyte	PEPD
0	-1.01715	0.496	0.814	0	Cholangiocyte	MGMT
0	-1.02096	0.278	0.665	0	Cholangiocyte	ACOT12
0	-1.02658	0.658	0.848	0	Cholangiocyte	MYRIP
0	-1.02756	0.467	0.777	0	Cholangiocyte	C4BPB
0	-1.02803	0.383	0.742	0	Cholangiocyte	PPP2R1B
0	-1.02874	0.676	0.89	0	Cholangiocyte	SORBS1
0	-1.0311	0.231	0.579	0	Cholangiocyte	SRD5A1
0	-1.03141	0.153	0.524	0	Cholangiocyte	AMDHD1
0	-1.03246	0.383	0.713	0	Cholangiocyte	PAPSS2
0	-1.03571	0.11	0.51	0	Cholangiocyte	TMOD1
0	-1.03595	0.625	0.895	0	Cholangiocyte	DOCK4
0	-1.03733	0.074	0.431	0	Cholangiocyte	GADD45G
0	-1.03873	0.451	0.758	0	Cholangiocyte	SLC13A5
0	-1.04036	0.598	0.836	0	Cholangiocyte	GAS2
0	-1.0461	0.868	0.966	0	Cholangiocyte	ZBTB16
0	-1.04653	0.147	0.554	0	Cholangiocyte	CDO1
0	-1.0474	0.277	0.676	0	Cholangiocyte	MTHFD1
0	-1.04825	0.108	0.531	0	Cholangiocyte	LINC02362
0	-1.04844	0.696	0.87	0	Cholangiocyte	COBLL1
0	-1.04975	0.599	0.797	0	Cholangiocyte	FMO5
0	-1.05225	0.305	0.675	0	Cholangiocyte	PRDX6
0	-1.05637	0.821	0.898	0	Cholangiocyte	MYO1B
0	-1.0604	0.5	0.795	0	Cholangiocyte	BCKDHB
0	-1.06101	0.221	0.62	0	Cholangiocyte	GLYAT
0	-1.06278	0.291	0.588	0	Cholangiocyte	MLIP
0	-1.06468	0.368	0.691	0	Cholangiocyte	AC016831.7
0	-1.06552	0.501	0.836	0	Cholangiocyte	CNTLN
0	-1.07369	0.221	0.553	0	Cholangiocyte	AC022784.1
0	-1.07549	0.379	0.763	0	Cholangiocyte	ST3GAL6
0	-1.07629	0.611	0.869	0	Cholangiocyte	DLC1
0	-1.0787	0.242	0.573	0	Cholangiocyte	CYP2A6
0	-1.08502	0.332	0.748	0	Cholangiocyte	BDH1
0	-1.08568	0.581	0.891	0	Cholangiocyte	MTSS1
0	-1.08598	0.637	0.842	0	Cholangiocyte	F5
0	-1.08842	0.189	0.574	0	Cholangiocyte	AL358232.2
0	-1.0924	0.41	0.69	0	Cholangiocyte	MYOM1
0	-1.09384	0.411	0.693	0	Cholangiocyte	ERN1
0	-1.09562	0.527	0.801	0	Cholangiocyte	SUGCT
0	-1.09901	0.194	0.619	0	Cholangiocyte	PFKFB1
0	-1.10123	0.536	0.79	0	Cholangiocyte	ARHGEF26
0	-1.10186	0.487	0.836	0	Cholangiocyte	ABCA6
0	-1.10648	0.172	0.457	0	Cholangiocyte	CYP3A43
0	-1.10814	0.598	0.835	0	Cholangiocyte	ZC3H13
0	-1.1215	0.488	0.822	0	Cholangiocyte	KLF12
0	-1.12528	0.201	0.588	0	Cholangiocyte	SLC2A9
0	-1.12607	0.557	0.815	0	Cholangiocyte	ATF6
0	-1.12932	0.164	0.543	0	Cholangiocyte	AKR1C8P
0	-1.13002	0.378	0.723	0	Cholangiocyte	IRS2
0	-1.13453	0.401	0.698	0	Cholangiocyte	MTHFD2L
0	-1.14783	0.298	0.632	0	Cholangiocyte	CXCL2
0	-1.15583	0.455	0.787	0	Cholangiocyte	NCKAP5
0	-1.16214	0.82	0.955	0	Cholangiocyte	ITPR2
0	-1.16358	0.369	0.781	0	Cholangiocyte	CRYL1
0	-1.16483	0.36	0.749	0	Cholangiocyte	PSMA1
0	-1.17271	0.091	0.43	0	Cholangiocyte	SLC1A2
0	-1.17278	0.329	0.724	0	Cholangiocyte	ACADSB
0	-1.17905	0.151	0.572	0	Cholangiocyte	TAT-AS1
0	-1.17969	0.231	0.617	0	Cholangiocyte	AC018467.1
0	-1.18075	0.394	0.761	0	Cholangiocyte	N4BP2L1
0	-1.18255	0.138	0.545	0	Cholangiocyte	AKR1D1
0	-1.18466	0.251	0.646	0	Cholangiocyte	MIR100HG
0	-1.18604	0.393	0.668	0	Cholangiocyte	CYP2C19
0	-1.20191	0.327	0.765	0	Cholangiocyte	CYP4F3
0	-1.205	0.492	0.844	0	Cholangiocyte	SNTB1
0	-1.20547	0.802	0.906	0	Cholangiocyte	ERRFI1
0	-1.2063	0.267	0.632	0	Cholangiocyte	HLF
0	-1.2073	0.619	0.878	0	Cholangiocyte	PIK3R1
0	-1.21133	0.516	0.741	0	Cholangiocyte	CPT1A
0	-1.21455	0.473	0.805	0	Cholangiocyte	KCNT2
0	-1.21914	0.289	0.693	0	Cholangiocyte	FMO3
0	-1.22011	0.439	0.761	0	Cholangiocyte	HPD
0	-1.22425	0.801	0.908	0	Cholangiocyte	EGFR
0	-1.22828	0.433	0.719	0	Cholangiocyte	SLC27A2
0	-1.24119	0.73	0.899	0	Cholangiocyte	ECHDC2
0	-1.24182	0.35	0.751	0	Cholangiocyte	ENPP1
0	-1.24269	0.251	0.663	0	Cholangiocyte	TIAM1
0	-1.25315	0.151	0.612	0	Cholangiocyte	ADCY1
0	-1.25374	0.226	0.675	0	Cholangiocyte	GYS2
0	-1.25505	0.403	0.82	0	Cholangiocyte	EBNA1BP2
0	-1.25806	0.523	0.858	0	Cholangiocyte	ABCA1
0	-1.26168	0.707	0.888	0	Cholangiocyte	AGMO
0	-1.26225	0.546	0.863	0	Cholangiocyte	NSUN6
0	-1.26584	0.19	0.634	0	Cholangiocyte	CA5A
0	-1.26858	0.434	0.828	0	Cholangiocyte	LINC01146
0	-1.27001	0.261	0.703	0	Cholangiocyte	ABCA8
0	-1.2733	0.226	0.607	0	Cholangiocyte	AC007344.1
0	-1.27525	0.272	0.74	0	Cholangiocyte	UPB1
0	-1.28062	0.374	0.704	0	Cholangiocyte	MT2A
0	-1.28073	0.416	0.788	0	Cholangiocyte	SORL1
0	-1.28169	0.173	0.622	0	Cholangiocyte	TENM1
0	-1.2833	0.529	0.812	0	Cholangiocyte	ALDH1A2
0	-1.286	0.553	0.839	0	Cholangiocyte	ACMSD
0	-1.2868	0.91	0.967	0	Cholangiocyte	FKBP5
0	-1.30527	0.138	0.565	0	Cholangiocyte	MAN1C1
0	-1.30926	0.379	0.783	0	Cholangiocyte	SLC23A2
0	-1.30938	0.26	0.72	0	Cholangiocyte	LINC01687
0	-1.31142	0.77	0.921	0	Cholangiocyte	SIK2
0	-1.31243	0.471	0.765	0	Cholangiocyte	PPM1L
0	-1.31542	0.693	0.907	0	Cholangiocyte	ADH1B
0	-1.33009	0.355	0.78	0	Cholangiocyte	IL6R
0	-1.33018	0.582	0.878	0	Cholangiocyte	ACACB
0	-1.33139	0.578	0.809	0	Cholangiocyte	AL136456.1
0	-1.34246	0.719	0.912	0	Cholangiocyte	NAMPT
0	-1.34719	0.32	0.677	0	Cholangiocyte	GANC
0	-1.34944	0.558	0.829	0	Cholangiocyte	ASGR1
0	-1.35068	0.151	0.598	0	Cholangiocyte	AC010280.1
0	-1.35787	0.181	0.599	0	Cholangiocyte	KMO
0	-1.35979	0.754	0.928	0	Cholangiocyte	PSD3
0	-1.3603	0.294	0.745	0	Cholangiocyte	AC007262.2
0	-1.36117	0.269	0.746	0	Cholangiocyte	CECR2
0	-1.3613	0.234	0.681	0	Cholangiocyte	SLC25A15
0	-1.36182	0.591	0.851	0	Cholangiocyte	PLPP3
0	-1.36615	0.435	0.792	0	Cholangiocyte	ZNF385B
0	-1.36676	0.462	0.706	0	Cholangiocyte	HMGCS1
0	-1.37563	0.584	0.879	0	Cholangiocyte	ACSM2A
0	-1.38612	0.69	0.914	0	Cholangiocyte	CYP2E1
0	-1.38685	0.634	0.911	0	Cholangiocyte	GHR
0	-1.39237	0.293	0.702	0	Cholangiocyte	HPGD
0	-1.39246	0.317	0.75	0	Cholangiocyte	FBP1
0	-1.39798	0.426	0.709	0	Cholangiocyte	APBA1
0	-1.4007	0.712	0.89	0	Cholangiocyte	ADGRA3
0	-1.4072	0.808	0.93	0	Cholangiocyte	CYP2C9
0	-1.40822	0.385	0.833	0	Cholangiocyte	CFHR3
0	-1.41133	0.261	0.715	0	Cholangiocyte	MAP3K5
0	-1.41393	0.146	0.579	0	Cholangiocyte	GREM2
0	-1.43225	0.666	0.904	0	Cholangiocyte	SLCO1B1
0	-1.43466	0.284	0.732	0	Cholangiocyte	SMOC1
0	-1.43701	0.772	0.9	0	Cholangiocyte	CYP2C8
0	-1.44817	0.925	0.979	0	Cholangiocyte	RORA
0	-1.45668	0.295	0.804	0	Cholangiocyte	CPED1
0	-1.46146	0.279	0.772	0	Cholangiocyte	HAO1
0	-1.46197	0.388	0.83	0	Cholangiocyte	DMGDH
0	-1.46786	0.397	0.796	0	Cholangiocyte	ESR1
0	-1.4875	0.266	0.724	0	Cholangiocyte	ABCC9
0	-1.4901	0.295	0.753	0	Cholangiocyte	ADH4
0	-1.49799	0.598	0.892	0	Cholangiocyte	ACSM2B
0	-1.51443	0.446	0.854	0	Cholangiocyte	BHMT2
0	-1.51984	0.47	0.742	0	Cholangiocyte	GOT1
0	-1.52093	0.346	0.819	0	Cholangiocyte	IGFBP1
0	-1.52778	0.611	0.903	0	Cholangiocyte	SCP2
0	-1.53192	0.099	0.555	0	Cholangiocyte	KCNN2
0	-1.5376	0.201	0.695	0	Cholangiocyte	LINC02484
0	-1.54319	0.404	0.788	0	Cholangiocyte	ZFAND5
0	-1.54365	0.268	0.713	0	Cholangiocyte	MAGI2
0	-1.54508	0.609	0.88	0	Cholangiocyte	PCSK6
0	-1.55311	0.705	0.915	0	Cholangiocyte	ACSL1
0	-1.56945	0.721	0.923	0	Cholangiocyte	PID1
0	-1.57115	0.296	0.758	0	Cholangiocyte	RCL1
0	-1.57353	0.68	0.854	0	Cholangiocyte	PPARGC1A
0	-1.57578	0.225	0.73	0	Cholangiocyte	SLC22A25
0	-1.57593	0.084	0.406	0	Cholangiocyte	SLCO1B7
0	-1.57931	0.451	0.808	0	Cholangiocyte	ASL
0	-1.58848	0.731	0.923	0	Cholangiocyte	AL391117.1
0	-1.58862	0.664	0.917	0	Cholangiocyte	MAT1A
0	-1.61095	0.512	0.924	0	Cholangiocyte	LDLRAD4
0	-1.68056	0.457	0.864	0	Cholangiocyte	DPYS
0	-1.69441	0.175	0.693	0	Cholangiocyte	LINC01818
0	-1.71289	0.674	0.915	0	Cholangiocyte	FOXO1
0	-1.71597	0.493	0.82	0	Cholangiocyte	G6PC
0	-1.74151	0.932	0.977	0	Cholangiocyte	GPHN
0	-1.74294	0.289	0.775	0	Cholangiocyte	ALDH1L1
0	-1.7595	0.576	0.86	0	Cholangiocyte	LEPR
0	-1.76705	0.135	0.605	0	Cholangiocyte	LINC01554
0	-1.77125	0.399	0.831	0	Cholangiocyte	HMGCS2
0	-1.7716	0.359	0.743	0	Cholangiocyte	ASS1
0	-1.78711	0.355	0.774	0	Cholangiocyte	PDK4
0	-1.79062	0.462	0.896	0	Cholangiocyte	PRKAG2
0	-1.79069	0.362	0.785	0	Cholangiocyte	RNF152
0	-1.83999	0.135	0.64	0	Cholangiocyte	CTH
0	-1.84074	0.31	0.673	0	Cholangiocyte	HAL
0	-1.84519	0.242	0.763	0	Cholangiocyte	GPT2
0	-1.84644	0.483	0.829	0	Cholangiocyte	TLCD4
0	-1.85245	0.512	0.905	0	Cholangiocyte	AOX1
0	-1.85392	0.279	0.659	0	Cholangiocyte	TENM2
0	-1.869	0.392	0.866	0	Cholangiocyte	TPRG1
0	-1.88869	0.376	0.862	0	Cholangiocyte	AC004160.1
0	-1.89457	0.666	0.907	0	Cholangiocyte	BAAT
0	-1.92993	0.237	0.6	0	Cholangiocyte	LINC00907
0	-1.93452	0.534	0.897	0	Cholangiocyte	ABCB11
0	-1.95748	0.607	0.902	0	Cholangiocyte	SLC7A2
0	-2.00556	0.517	0.875	0	Cholangiocyte	HGD
0	-2.03017	0.502	0.899	0	Cholangiocyte	ADRA1A
0	-2.08309	0.647	0.948	0	Cholangiocyte	SOX5
0	-2.08912	0.604	0.933	0	Cholangiocyte	ELL2
0	-2.09912	0.437	0.871	0	Cholangiocyte	ARG1
0	-2.10898	0.174	0.628	0	Cholangiocyte	CTNNA3
0	-2.15643	0.365	0.843	0	Cholangiocyte	AASS
0	-2.18221	0.631	0.912	0	Cholangiocyte	SLC38A4
0	-2.18287	0.556	0.905	0	Cholangiocyte	PCK1
0	-2.19238	0.244	0.58	0	Cholangiocyte	SLCO1B3
0	-2.20162	0.449	0.881	0	Cholangiocyte	INSIG1
0	-2.25293	0.595	0.935	0	Cholangiocyte	TAT
0	-2.25562	0.414	0.891	0	Cholangiocyte	PDE3B
0	-2.32142	0.225	0.733	0	Cholangiocyte	SDS
0	-2.34383	0.322	0.831	0	Cholangiocyte	BHMT
0	-2.37004	0.149	0.657	0	Cholangiocyte	CYP2B6
0	-2.62075	0.764	0.972	0	Cholangiocyte	CPS1
8.44336e-308	-1.38655	0.362	0.597	2.72518e-303	Cholangiocyte	P4HA1
1.6411e-302	-1.03381	0.191	0.472	5.2968e-298	Cholangiocyte	ANGPTL4
1.08233e-299	-1.35491	0.147	0.424	3.49334e-295	Cholangiocyte	GPAT3
8.13596e-295	-1.06897	0.421	0.649	2.62596e-290	Cholangiocyte	TGFBR3
6.6772e-286	-2.09875	0.154	0.416	2.15513e-281	Cholangiocyte	ZNF385D
6.42068e-263	-1.16399	0.294	0.525	2.07234e-258	Cholangiocyte	AP000331.1
9.02119e-240	-1.14557	0.481	0.652	2.91168e-235	Cholangiocyte	PDE7B
1.2446e-226	-1.67655	0.515	0.651	4.01706e-222	Cholangiocyte	CYP3A4
6.02333e-208	-1.00733	0.346	0.554	1.94409e-203	Cholangiocyte	IL1RAPL2
4.54379e-184	-1.33977	0.137	0.338	1.46655e-179	Cholangiocyte	NREP
4.03635e-150	-1.45435	0.148	0.326	1.30277e-145	Cholangiocyte	SERPINE1
9.66601e-121	-1.15358	0.22	0.377	3.1198e-116	Cholangiocyte	MRC1
6.67761e-35	-1.1488	0.236	0.314	2.15527e-30	Cholangiocyte	LIFR
7.9187e-14	-1.01508	0.21	0.251	2.55584e-09	Cholangiocyte	ST6GALNAC3
5.42246e-12	-1.16418	0.344	0.378	1.75015e-07	Cholangiocyte	LDB2
0	4.39979	0.946	0.133	0	Activated hepatic stellate cell	PRKG1
0	4.25991	0.869	0.072	0	Activated hepatic stellate cell	LAMA2
0	3.3246	0.693	0.034	0	Activated hepatic stellate cell	CRISPLD2
0	3.29154	0.914	0.176	0	Activated hepatic stellate cell	ZFPM2
0	3.22503	0.98	0.428	0	Activated hepatic stellate cell	RBMS3
0	3.18846	0.615	0.096	0	Activated hepatic stellate cell	ADAMTSL1
0	3.13006	0.877	0.164	0	Activated hepatic stellate cell	ANK3
0	3.12216	0.775	0.036	0	Activated hepatic stellate cell	CCBE1
0	3.04608	0.716	0.033	0	Activated hepatic stellate cell	PWRN1
0	3.00879	0.788	0.175	0	Activated hepatic stellate cell	C7
0	2.99949	0.579	0.034	0	Activated hepatic stellate cell	CDH19
0	2.92429	0.855	0.203	0	Activated hepatic stellate cell	IGFBP7
0	2.84694	0.809	0.11	0	Activated hepatic stellate cell	ADAMTS9-AS2
0	2.83971	0.788	0.047	0	Activated hepatic stellate cell	ADAMTS2
0	2.82664	0.661	0.044	0	Activated hepatic stellate cell	HGF
0	2.78557	0.567	0.154	0	Activated hepatic stellate cell	AF165147.1
0	2.77344	0.583	0.18	0	Activated hepatic stellate cell	LINC02388
0	2.74368	0.566	0.062	0	Activated hepatic stellate cell	CACNA1C
0	2.71406	0.828	0.201	0	Activated hepatic stellate cell	GRK5
0	2.7069	0.714	0.049	0	Activated hepatic stellate cell	PDGFRA
0	2.69122	0.558	0.025	0	Activated hepatic stellate cell	CLSTN2
0	2.66903	0.856	0.219	0	Activated hepatic stellate cell	ARHGAP10
0	2.66132	0.744	0.039	0	Activated hepatic stellate cell	PDE3A
0	2.6527	0.551	0.077	0	Activated hepatic stellate cell	ANO3
0	2.57987	0.68	0.025	0	Activated hepatic stellate cell	PDE1A
0	2.57137	0.721	0.045	0	Activated hepatic stellate cell	ADAMTS12
0	2.57029	0.768	0.127	0	Activated hepatic stellate cell	COL4A2
0	2.54464	0.731	0.081	0	Activated hepatic stellate cell	CNTN4
0	2.53348	0.532	0.04	0	Activated hepatic stellate cell	PLCXD3
0	2.50415	0.573	0.049	0	Activated hepatic stellate cell	DACH1
0	2.4804	0.706	0.12	0	Activated hepatic stellate cell	COL4A1
0	2.39659	0.663	0.065	0	Activated hepatic stellate cell	ADGRB3
0	2.3727	0.691	0.055	0	Activated hepatic stellate cell	ZFPM2-AS1
0	2.32117	0.45	0.13	0	Activated hepatic stellate cell	ATP1B3
0	2.31995	0.847	0.282	0	Activated hepatic stellate cell	NR2F2-AS1
0	2.30253	0.757	0.225	0	Activated hepatic stellate cell	ARHGAP24
0	2.3018	0.608	0.03	0	Activated hepatic stellate cell	EPHA3
0	2.27699	0.529	0.101	0	Activated hepatic stellate cell	AL355612.1
0	2.24716	0.7	0.055	0	Activated hepatic stellate cell	CACNA2D1
0	2.23765	0.664	0.095	0	Activated hepatic stellate cell	DCN
0	2.20367	0.761	0.283	0	Activated hepatic stellate cell	PCDH9
0	2.20152	0.627	0.051	0	Activated hepatic stellate cell	SYNPO2
0	2.16583	0.625	0.031	0	Activated hepatic stellate cell	SVEP1
0	2.15238	0.606	0.034	0	Activated hepatic stellate cell	PLA2G5
0	2.14818	0.462	0.016	0	Activated hepatic stellate cell	PDZRN4
0	2.14814	0.606	0.039	0	Activated hepatic stellate cell	NFASC
0	2.14669	0.665	0.111	0	Activated hepatic stellate cell	INPP4B
0	2.07423	0.658	0.109	0	Activated hepatic stellate cell	LHFPL6
0	2.06296	0.982	0.846	0	Activated hepatic stellate cell	CALD1
0	2.05933	0.371	0.053	0	Activated hepatic stellate cell	AC020637.1
0	2.04079	0.62	0.036	0	Activated hepatic stellate cell	UNC5C
0	2.01405	0.673	0.178	0	Activated hepatic stellate cell	CRIM1
0	2.01307	0.563	0.056	0	Activated hepatic stellate cell	NAV3
0	1.99883	0.786	0.203	0	Activated hepatic stellate cell	ITGA9
0	1.97186	0.685	0.416	0	Activated hepatic stellate cell	KALRN
0	1.94379	0.691	0.187	0	Activated hepatic stellate cell	PAG1
0	1.9336	0.935	0.717	0	Activated hepatic stellate cell	DMD
0	1.92521	0.537	0.017	0	Activated hepatic stellate cell	COL6A3
0	1.89958	0.636	0.197	0	Activated hepatic stellate cell	PALLD
0	1.89413	0.45	0.008	0	Activated hepatic stellate cell	CARMN
0	1.88975	0.31	0.052	0	Activated hepatic stellate cell	COL25A1
0	1.88605	0.533	0.037	0	Activated hepatic stellate cell	ARHGAP6
0	1.8831	0.368	0.005	0	Activated hepatic stellate cell	AC025280.3
0	1.86541	0.393	0.028	0	Activated hepatic stellate cell	HHIP
0	1.84745	0.888	0.623	0	Activated hepatic stellate cell	EPS8
0	1.84568	0.564	0.07	0	Activated hepatic stellate cell	RIPOR3
0	1.83641	0.666	0.152	0	Activated hepatic stellate cell	LAMB1
0	1.82542	0.483	0.052	0	Activated hepatic stellate cell	EDNRB
0	1.82348	0.562	0.018	0	Activated hepatic stellate cell	MSC-AS1
0	1.82287	0.53	0.039	0	Activated hepatic stellate cell	PDZRN3
0	1.82184	0.659	0.074	0	Activated hepatic stellate cell	MAPK10
0	1.8137	0.559	0.011	0	Activated hepatic stellate cell	PTH1R
0	1.80243	0.599	0.205	0	Activated hepatic stellate cell	AC083870.1
0	1.78489	0.634	0.343	0	Activated hepatic stellate cell	CHSY3
0	1.77779	0.478	0.089	0	Activated hepatic stellate cell	ADAMTS9
0	1.76471	0.467	0.034	0	Activated hepatic stellate cell	LINC00924
0	1.76205	0.614	0.185	0	Activated hepatic stellate cell	COL5A2
0	1.75662	0.459	0.025	0	Activated hepatic stellate cell	GUCY1A2
0	1.75308	0.559	0.034	0	Activated hepatic stellate cell	MSRB3
0	1.73268	0.637	0.108	0	Activated hepatic stellate cell	MEG3
0	1.72651	0.36	0.021	0	Activated hepatic stellate cell	ITGBL1
0	1.72647	0.354	0.083	0	Activated hepatic stellate cell	IGFBP3
0	1.72391	0.722	0.193	0	Activated hepatic stellate cell	MYO10
0	1.72167	0.564	0.056	0	Activated hepatic stellate cell	DENND2A
0	1.7146	0.561	0.107	0	Activated hepatic stellate cell	MAP2
0	1.70929	0.861	0.586	0	Activated hepatic stellate cell	ANKS1A
0	1.70724	0.547	0.015	0	Activated hepatic stellate cell	HAND2-AS1
0	1.704	0.519	0.074	0	Activated hepatic stellate cell	AC012409.2
0	1.6982	0.454	0.035	0	Activated hepatic stellate cell	SLIT2
0	1.69789	0.49	0.058	0	Activated hepatic stellate cell	CCDC102B
0	1.68918	0.792	0.277	0	Activated hepatic stellate cell	MAML2
0	1.68678	0.433	0.066	0	Activated hepatic stellate cell	RCAN2
0	1.68192	0.578	0.074	0	Activated hepatic stellate cell	FBN1
0	1.65429	0.497	0.036	0	Activated hepatic stellate cell	NEXN
0	1.63574	0.556	0.121	0	Activated hepatic stellate cell	MEG8
0	1.62858	0.638	0.335	0	Activated hepatic stellate cell	VCL
0	1.62727	0.603	0.243	0	Activated hepatic stellate cell	HMCN1
0	1.62124	0.45	0.022	0	Activated hepatic stellate cell	RNF150
0	1.61638	0.651	0.204	0	Activated hepatic stellate cell	ARHGAP15
0	1.61484	0.612	0.172	0	Activated hepatic stellate cell	GATA6
0	1.61403	0.468	0.043	0	Activated hepatic stellate cell	MAP1B
0	1.60567	0.644	0.108	0	Activated hepatic stellate cell	NR2F1-AS1
0	1.60567	0.775	0.422	0	Activated hepatic stellate cell	FIGN
0	1.5972	0.667	0.244	0	Activated hepatic stellate cell	C1orf21
0	1.59044	0.431	0.037	0	Activated hepatic stellate cell	COL4A4
0	1.58222	0.367	0.013	0	Activated hepatic stellate cell	LAMC3
0	1.56371	0.761	0.21	0	Activated hepatic stellate cell	ZEB2
0	1.56041	0.474	0.032	0	Activated hepatic stellate cell	ADAMTSL2
0	1.55361	0.433	0.036	0	Activated hepatic stellate cell	CCDC3
0	1.5527	0.519	0.069	0	Activated hepatic stellate cell	UST
0	1.55085	0.687	0.21	0	Activated hepatic stellate cell	GPM6A
0	1.5419	0.495	0.04	0	Activated hepatic stellate cell	COL3A1
0	1.52721	0.437	0.035	0	Activated hepatic stellate cell	STEAP4
0	1.5074	0.559	0.133	0	Activated hepatic stellate cell	PELI2
0	1.49896	0.848	0.349	0	Activated hepatic stellate cell	AKT3
0	1.49246	0.389	0.057	0	Activated hepatic stellate cell	CCN2
0	1.4908	0.787	0.456	0	Activated hepatic stellate cell	TANC1
0	1.48122	0.569	0.262	0	Activated hepatic stellate cell	ST5
0	1.47092	0.71	0.195	0	Activated hepatic stellate cell	FBXL7
0	1.468	0.495	0.017	0	Activated hepatic stellate cell	ANTXR1
0	1.46584	0.645	0.212	0	Activated hepatic stellate cell	SLC8A1
0	1.46309	0.263	0.014	0	Activated hepatic stellate cell	SCN7A
0	1.4616	0.549	0.102	0	Activated hepatic stellate cell	FILIP1
0	1.45915	0.266	0.045	0	Activated hepatic stellate cell	MGAT4C
0	1.44636	0.635	0.258	0	Activated hepatic stellate cell	NCALD
0	1.44031	0.481	0.018	0	Activated hepatic stellate cell	COL5A1
0	1.4318	0.654	0.183	0	Activated hepatic stellate cell	SLCO3A1
0	1.43176	0.414	0.012	0	Activated hepatic stellate cell	NALCN
0	1.4295	0.579	0.167	0	Activated hepatic stellate cell	TSC22D1
0	1.41914	0.493	0.199	0	Activated hepatic stellate cell	SEMA5A
0	1.41794	0.505	0.064	0	Activated hepatic stellate cell	C1QTNF1
0	1.41738	0.81	0.639	0	Activated hepatic stellate cell	ADGRL2
0	1.40174	0.89	0.587	0	Activated hepatic stellate cell	ASAP1
0	1.3984	0.573	0.141	0	Activated hepatic stellate cell	ROBO1
0	1.39614	0.566	0.112	0	Activated hepatic stellate cell	SH3RF3
0	1.39613	0.84	0.551	0	Activated hepatic stellate cell	RASAL2
0	1.39229	0.801	0.361	0	Activated hepatic stellate cell	PLXDC2
0	1.38973	0.366	0.038	0	Activated hepatic stellate cell	BMPR1B
0	1.38507	0.365	0.044	0	Activated hepatic stellate cell	ACTA2
0	1.38275	0.414	0.025	0	Activated hepatic stellate cell	FBLN5
0	1.38051	0.598	0.349	0	Activated hepatic stellate cell	CARMIL1
0	1.37986	0.501	0.124	0	Activated hepatic stellate cell	KAZN
0	1.37504	0.362	0.063	0	Activated hepatic stellate cell	MAMDC2
0	1.35905	0.437	0.017	0	Activated hepatic stellate cell	PLEKHH2
0	1.35873	0.558	0.233	0	Activated hepatic stellate cell	NXN
0	1.35635	0.428	0.063	0	Activated hepatic stellate cell	PTPN13
0	1.35328	0.437	0.026	0	Activated hepatic stellate cell	NEURL1B
0	1.34795	0.467	0.045	0	Activated hepatic stellate cell	DAAM2
0	1.33918	0.435	0.039	0	Activated hepatic stellate cell	RBMS3-AS2
0	1.3372	0.436	0.044	0	Activated hepatic stellate cell	BNC2
0	1.33574	0.512	0.09	0	Activated hepatic stellate cell	OSBPL10
0	1.33555	0.268	0.026	0	Activated hepatic stellate cell	RYR2
0	1.3352	0.754	0.45	0	Activated hepatic stellate cell	TNS1
0	1.33154	0.367	0.027	0	Activated hepatic stellate cell	RERG
0	1.33009	0.441	0.04	0	Activated hepatic stellate cell	SYTL2
0	1.32256	0.709	0.486	0	Activated hepatic stellate cell	USP53
0	1.3165	0.304	0.009	0	Activated hepatic stellate cell	PRR16
0	1.31483	0.437	0.053	0	Activated hepatic stellate cell	HIF3A
0	1.3123	0.34	0.013	0	Activated hepatic stellate cell	ROR2
0	1.30849	0.387	0.015	0	Activated hepatic stellate cell	FHOD3
0	1.30411	0.313	0.006	0	Activated hepatic stellate cell	PAMR1
0	1.2959	0.286	0.023	0	Activated hepatic stellate cell	NLGN4X
0	1.29542	0.481	0.067	0	Activated hepatic stellate cell	COL6A1
0	1.29476	0.351	0.027	0	Activated hepatic stellate cell	COL14A1
0	1.28699	0.407	0.153	0	Activated hepatic stellate cell	THBS1
0	1.2866	0.344	0.019	0	Activated hepatic stellate cell	PDGFRB
0	1.28297	0.749	0.384	0	Activated hepatic stellate cell	NRP1
0	1.2724	0.573	0.204	0	Activated hepatic stellate cell	PRICKLE2
0	1.27043	0.888	0.686	0	Activated hepatic stellate cell	PDE4D
0	1.26987	0.515	0.121	0	Activated hepatic stellate cell	SRPX2
0	1.26291	0.64	0.318	0	Activated hepatic stellate cell	TPM1
0	1.2587	0.344	0.058	0	Activated hepatic stellate cell	MYOF
0	1.25827	0.326	0.035	0	Activated hepatic stellate cell	PDLIM3
0	1.25207	0.329	0.013	0	Activated hepatic stellate cell	ANGPT1
0	1.24986	0.879	0.707	0	Activated hepatic stellate cell	PTEN
0	1.24838	0.39	0.054	0	Activated hepatic stellate cell	DCLK2
0	1.24231	0.385	0.05	0	Activated hepatic stellate cell	ADAMTS1
0	1.23796	0.361	0.016	0	Activated hepatic stellate cell	VEGFC
0	1.23281	0.428	0.021	0	Activated hepatic stellate cell	COLEC11
0	1.232	0.364	0.019	0	Activated hepatic stellate cell	LPAR1
0	1.22916	0.329	0.058	0	Activated hepatic stellate cell	LMCD1
0	1.22467	0.445	0.041	0	Activated hepatic stellate cell	QSOX1
0	1.21667	0.335	0.007	0	Activated hepatic stellate cell	BMP5
0	1.21555	0.608	0.325	0	Activated hepatic stellate cell	PACS1
0	1.21383	0.319	0.008	0	Activated hepatic stellate cell	ST6GAL2
0	1.20652	0.422	0.109	0	Activated hepatic stellate cell	MIR4435-2HG
0	1.206	0.599	0.2	0	Activated hepatic stellate cell	PAM
0	1.19817	0.274	0.03	0	Activated hepatic stellate cell	ELN
0	1.19815	0.387	0.022	0	Activated hepatic stellate cell	COL1A2
0	1.19636	0.477	0.082	0	Activated hepatic stellate cell	PTPRS
0	1.19326	0.339	0.05	0	Activated hepatic stellate cell	SYTL5
0	1.19255	0.633	0.288	0	Activated hepatic stellate cell	OSMR
0	1.18423	0.935	0.802	0	Activated hepatic stellate cell	APBB2
0	1.1723	0.384	0.06	0	Activated hepatic stellate cell	FHL1
0	1.17106	0.348	0.012	0	Activated hepatic stellate cell	SLC24A3
0	1.16614	0.37	0.006	0	Activated hepatic stellate cell	HAND2
0	1.15721	0.629	0.345	0	Activated hepatic stellate cell	PPP1CB
0	1.15321	0.375	0.032	0	Activated hepatic stellate cell	ADAMTS13
0	1.14765	0.365	0.076	0	Activated hepatic stellate cell	PDE10A
0	1.14648	0.371	0.056	0	Activated hepatic stellate cell	GUCY1A1
0	1.14607	0.457	0.212	0	Activated hepatic stellate cell	RELN
0	1.1457	0.506	0.136	0	Activated hepatic stellate cell	CHST15
0	1.14238	0.758	0.491	0	Activated hepatic stellate cell	MYO1D
0	1.1403	0.321	0.02	0	Activated hepatic stellate cell	COLEC10
0	1.13992	0.316	0.017	0	Activated hepatic stellate cell	ATP10A
0	1.13019	0.293	0.068	0	Activated hepatic stellate cell	SYT1
0	1.13012	0.598	0.311	0	Activated hepatic stellate cell	DSE
0	1.13007	0.423	0.042	0	Activated hepatic stellate cell	COL6A2
0	1.12713	0.373	0.018	0	Activated hepatic stellate cell	ADCY5
0	1.11927	0.32	0.037	0	Activated hepatic stellate cell	LINC00882
0	1.11529	0.278	0.018	0	Activated hepatic stellate cell	AC068875.1
0	1.11364	0.25	0.062	0	Activated hepatic stellate cell	CREB5
0	1.10821	0.852	0.633	0	Activated hepatic stellate cell	TACC1
0	1.1081	0.702	0.411	0	Activated hepatic stellate cell	PBX1
0	1.10662	0.318	0.058	0	Activated hepatic stellate cell	XYLT1
0	1.10478	0.496	0.179	0	Activated hepatic stellate cell	MEIS1
0	1.09893	0.802	0.291	0	Activated hepatic stellate cell	LIFR
0	1.09382	0.261	0.02	0	Activated hepatic stellate cell	LINC01695
0	1.09195	0.32	0.045	0	Activated hepatic stellate cell	PDE8B
0	1.09131	0.403	0.071	0	Activated hepatic stellate cell	RAMP1
0	1.08978	0.396	0.035	0	Activated hepatic stellate cell	PLA2R1
0	1.08282	0.369	0.04	0	Activated hepatic stellate cell	TUSC3
0	1.08203	0.304	0.02	0	Activated hepatic stellate cell	AL445250.1
0	1.07912	0.362	0.063	0	Activated hepatic stellate cell	SGCD
0	1.07395	0.278	0.049	0	Activated hepatic stellate cell	CCN1
0	1.0739	0.465	0.084	0	Activated hepatic stellate cell	SPARC
0	1.06927	0.433	0.118	0	Activated hepatic stellate cell	ITGA9-AS1
0	1.06834	0.345	0.065	0	Activated hepatic stellate cell	CXCL12
0	1.06439	0.964	0.898	0	Activated hepatic stellate cell	MACF1
0	1.06403	0.467	0.191	0	Activated hepatic stellate cell	FILIP1L
0	1.06208	0.3	0.03	0	Activated hepatic stellate cell	MIR503HG
0	1.06078	0.9	0.639	0	Activated hepatic stellate cell	SOX6
0	1.06054	0.582	0.338	0	Activated hepatic stellate cell	HIP1
0	1.06029	0.385	0.031	0	Activated hepatic stellate cell	TNXB
0	1.05415	0.602	0.36	0	Activated hepatic stellate cell	ARID5B
0	1.04895	0.353	0.046	0	Activated hepatic stellate cell	IFITM10
0	1.02879	0.549	0.185	0	Activated hepatic stellate cell	GLS
0	1.02759	0.324	0.004	0	Activated hepatic stellate cell	ALLC
0	1.02673	0.432	0.113	0	Activated hepatic stellate cell	MINDY4
0	1.02506	0.301	0.02	0	Activated hepatic stellate cell	ADCY3
0	1.02245	0.763	0.271	0	Activated hepatic stellate cell	TCF4
0	1.02132	0.966	0.89	0	Activated hepatic stellate cell	PTPRG
0	1.01998	0.641	0.323	0	Activated hepatic stellate cell	FRMD4A
0	1.01683	0.505	0.217	0	Activated hepatic stellate cell	PCSK5
0	1.01559	0.315	0.035	0	Activated hepatic stellate cell	ABI3BP
0	1.01268	0.847	0.623	0	Activated hepatic stellate cell	NID1
0	1.00461	0.593	0.296	0	Activated hepatic stellate cell	PARVA
0	1.00377	0.473	0.166	0	Activated hepatic stellate cell	BNIP3L
0	1.00286	0.555	0.311	0	Activated hepatic stellate cell	MYH10
0	-1.00357	0.323	0.63	0	Activated hepatic stellate cell	CTH
0	-1.00368	0.364	0.733	0	Activated hepatic stellate cell	UPB1
0	-1.00927	0.361	0.727	0	Activated hepatic stellate cell	SMOC1
0	-1.01225	0.376	0.739	0	Activated hepatic stellate cell	AR
0	-1.014	0.321	0.629	0	Activated hepatic stellate cell	CXCL2
0	-1.01418	0.635	0.806	0	Activated hepatic stellate cell	AL136456.1
0	-1.01532	0.324	0.7	0	Activated hepatic stellate cell	LINC02027
0	-1.0167	0.373	0.745	0	Activated hepatic stellate cell	GDA
0	-1.01714	0.394	0.754	0	Activated hepatic stellate cell	SLC1A1
0	-1.02145	0.787	0.93	0	Activated hepatic stellate cell	CYP2C9
0	-1.02389	0.402	0.782	0	Activated hepatic stellate cell	BCO2
0	-1.02415	0.584	0.89	0	Activated hepatic stellate cell	FGGY
0	-1.0249	0.719	0.913	0	Activated hepatic stellate cell	MAT1A
0	-1.02848	0.57	0.877	0	Activated hepatic stellate cell	ACACB
0	-1.02858	0.675	0.899	0	Activated hepatic stellate cell	SCP2
0	-1.02887	0.327	0.659	0	Activated hepatic stellate cell	WDR72
0	-1.0292	0.477	0.851	0	Activated hepatic stellate cell	HPN
0	-1.02951	0.378	0.766	0	Activated hepatic stellate cell	HAO1
0	-1.02987	0.34	0.757	0	Activated hepatic stellate cell	COBL
0	-1.03579	0.461	0.796	0	Activated hepatic stellate cell	PROX1
0	-1.03966	0.518	0.863	0	Activated hepatic stellate cell	ADGRG6
0	-1.04743	0.511	0.868	0	Activated hepatic stellate cell	ABLIM3
0	-1.05271	0.319	0.716	0	Activated hepatic stellate cell	LINC01687
0	-1.05322	0.713	0.913	0	Activated hepatic stellate cell	ACSL1
0	-1.05508	0.376	0.697	0	Activated hepatic stellate cell	MTHFD2L
0	-1.05694	0.321	0.747	0	Activated hepatic stellate cell	MLXIPL
0	-1.05697	0.496	0.801	0	Activated hepatic stellate cell	FMO5
0	-1.05912	0.66	0.897	0	Activated hepatic stellate cell	AOX1
0	-1.06009	0.415	0.804	0	Activated hepatic stellate cell	SUGCT
0	-1.06444	0.453	0.816	0	Activated hepatic stellate cell	MACROD2
0	-1.06897	0.713	0.899	0	Activated hepatic stellate cell	ECHDC2
0	-1.07305	0.392	0.786	0	Activated hepatic stellate cell	CYP2C18
0	-1.07381	0.526	0.852	0	Activated hepatic stellate cell	MYRIP
0	-1.07667	0.367	0.791	0	Activated hepatic stellate cell	FYB2
0	-1.081	0.402	0.751	0	Activated hepatic stellate cell	RCL1
0	-1.08194	0.463	0.859	0	Activated hepatic stellate cell	RBM47
0	-1.08356	0.757	0.956	0	Activated hepatic stellate cell	ADK
0	-1.08711	0.462	0.737	0	Activated hepatic stellate cell	ASS1
0	-1.09543	0.402	0.802	0	Activated hepatic stellate cell	LINC02532
0	-1.10405	0.53	0.862	0	Activated hepatic stellate cell	IL1RAP
0	-1.10629	0.37	0.807	0	Activated hepatic stellate cell	SHANK2
0	-1.10857	0.335	0.647	0	Activated hepatic stellate cell	CYP2B6
0	-1.1104	0.664	0.958	0	Activated hepatic stellate cell	RALGAPA2
0	-1.11215	0.464	0.806	0	Activated hepatic stellate cell	ASL
0	-1.11245	0.409	0.818	0	Activated hepatic stellate cell	EBNA1BP2
0	-1.11427	0.439	0.826	0	Activated hepatic stellate cell	DMGDH
0	-1.11591	0.714	0.909	0	Activated hepatic stellate cell	ERRFI1
0	-1.12356	0.757	0.9	0	Activated hepatic stellate cell	CYP2C8
0	-1.13089	0.598	0.893	0	Activated hepatic stellate cell	ADGRA3
0	-1.13738	0.517	0.871	0	Activated hepatic stellate cell	ABLIM1
0	-1.14219	0.453	0.84	0	Activated hepatic stellate cell	GAS2
0	-1.14458	0.615	0.914	0	Activated hepatic stellate cell	A1CF
0	-1.14977	0.297	0.686	0	Activated hepatic stellate cell	LINC01818
0	-1.15398	0.492	0.812	0	Activated hepatic stellate cell	ALDH1A2
0	-1.15684	0.543	0.823	0	Activated hepatic stellate cell	HMGCS2
0	-1.16083	0.66	0.903	0	Activated hepatic stellate cell	SLCO1B1
0	-1.16245	0.341	0.76	0	Activated hepatic stellate cell	NOS1AP
0	-1.16392	0.475	0.867	0	Activated hepatic stellate cell	FOXP2
0	-1.16394	0.587	0.814	0	Activated hepatic stellate cell	G6PC
0	-1.17293	0.375	0.769	0	Activated hepatic stellate cell	ALDH1L1
0	-1.17391	0.466	0.875	0	Activated hepatic stellate cell	NR5A2
0	-1.17547	0.572	0.88	0	Activated hepatic stellate cell	PCSK6
0	-1.17739	0.438	0.845	0	Activated hepatic stellate cell	SNTB1
0	-1.18646	0.31	0.724	0	Activated hepatic stellate cell	SLC22A25
0	-1.2004	0.239	0.594	0	Activated hepatic stellate cell	U91319.1
0	-1.20469	0.538	0.858	0	Activated hepatic stellate cell	TPRG1
0	-1.20542	0.36	0.756	0	Activated hepatic stellate cell	GPT2
0	-1.2095	0.407	0.743	0	Activated hepatic stellate cell	GOT1
0	-1.21073	0.465	0.841	0	Activated hepatic stellate cell	ACMSD
0	-1.22822	0.541	0.893	0	Activated hepatic stellate cell	AGMO
0	-1.23256	0.503	0.85	0	Activated hepatic stellate cell	BHMT2
0	-1.23589	0.408	0.827	0	Activated hepatic stellate cell	LINC01146
0	-1.24149	0.41	0.707	0	Activated hepatic stellate cell	HMGCS1
0	-1.24458	0.527	0.859	0	Activated hepatic stellate cell	PPARGC1A
0	-1.25647	0.624	0.907	0	Activated hepatic stellate cell	PAH
0	-1.27491	0.466	0.861	0	Activated hepatic stellate cell	DPYS
0	-1.27566	0.675	0.905	0	Activated hepatic stellate cell	BAAT
0	-1.28685	0.531	0.872	0	Activated hepatic stellate cell	HGD
0	-1.30072	0.252	0.598	0	Activated hepatic stellate cell	LINC01554
0	-1.3023	0.586	0.901	0	Activated hepatic stellate cell	SHROOM3
0	-1.31144	0.452	0.824	0	Activated hepatic stellate cell	CUX2
0	-1.31395	0.746	0.927	0	Activated hepatic stellate cell	TAT
0	-1.32418	0.611	0.893	0	Activated hepatic stellate cell	ADRA1A
0	-1.33666	0.518	0.891	0	Activated hepatic stellate cell	PIK3C2G
0	-1.35551	0.516	0.88	0	Activated hepatic stellate cell	ACSM2A
0	-1.36377	0.678	0.947	0	Activated hepatic stellate cell	SORBS2
0	-1.36866	0.455	0.721	0	Activated hepatic stellate cell	SDS
0	-1.37471	0.551	0.892	0	Activated hepatic stellate cell	ACSM2B
0	-1.37619	0.352	0.655	0	Activated hepatic stellate cell	TENM2
0	-1.37926	0.87	0.98	0	Activated hepatic stellate cell	GPHN
0	-1.38753	0.484	0.831	0	Activated hepatic stellate cell	ASGR1
0	-1.38871	0.647	0.925	0	Activated hepatic stellate cell	AL391117.1
0	-1.39184	0.623	0.871	0	Activated hepatic stellate cell	INSIG1
0	-1.39818	0.441	0.82	0	Activated hepatic stellate cell	MIR122HG
0	-1.40208	0.887	0.966	0	Activated hepatic stellate cell	CPS1
0	-1.41199	0.704	0.897	0	Activated hepatic stellate cell	PCK1
0	-1.42817	0.705	0.907	0	Activated hepatic stellate cell	SLC38A4
0	-1.44352	0.785	0.946	0	Activated hepatic stellate cell	CYP3A5
0	-1.51165	0.545	0.819	0	Activated hepatic stellate cell	BHMT
0	-1.52115	0.539	0.865	0	Activated hepatic stellate cell	ARG1
6.3732e-300	1.11006	0.807	0.64	2.05701e-295	Activated hepatic stellate cell	ORM1
2.91138e-299	1.10263	0.673	0.486	9.39676e-295	Activated hepatic stellate cell	AGTR1
1.8913e-294	1.03285	0.568	0.353	6.10437e-290	Activated hepatic stellate cell	CLIC4
3.55583e-294	1.04194	0.905	0.892	1.14768e-289	Activated hepatic stellate cell	HP
2.49843e-291	1.04834	0.333	0.136	8.06393e-287	Activated hepatic stellate cell	SDK1
2.28929e-287	-1.2372	0.411	0.668	7.3889e-283	Activated hepatic stellate cell	HAL
2.31778e-275	1.16944	0.896	0.829	7.48088e-271	Activated hepatic stellate cell	SERPINA1
1.53499e-246	-1.37111	0.321	0.575	4.95433e-242	Activated hepatic stellate cell	SLCO1B3
4.06619e-224	-1.00286	0.401	0.64	1.3124e-219	Activated hepatic stellate cell	NRG1
1.79573e-142	1.09749	0.776	0.739	5.79591e-138	Activated hepatic stellate cell	SERPINA3
3.14836e-118	-1.35493	0.243	0.411	1.01616e-113	Activated hepatic stellate cell	ZNF385D
1.26606e-116	-1.12473	0.164	0.336	4.08634e-112	Activated hepatic stellate cell	NREP
6.14126e-60	1.58496	0.337	0.262	1.98215e-55	Activated hepatic stellate cell	NFATC2
0	2.6823	0.778	0.34	0	Immune cell	PARP8
0	2.54689	0.714	0.163	0	Immune cell	PTPRC
0	2.48677	0.733	0.286	0	Immune cell	FYN
0	2.46358	0.602	0.075	0	Immune cell	SYTL3
0	2.34136	0.776	0.172	0	Immune cell	CELF2
0	2.28527	0.488	0.034	0	Immune cell	CD247
0	2.22617	0.618	0.175	0	Immune cell	AOAH
0	2.2235	0.596	0.06	0	Immune cell	IKZF1
0	2.19094	0.729	0.202	0	Immune cell	ARHGAP15
0	2.13829	0.537	0.162	0	Immune cell	BCL2
0	2.09191	0.701	0.28	0	Immune cell	SKAP1
0	1.98836	0.717	0.237	0	Immune cell	CCND3
0	1.97565	0.58	0.163	0	Immune cell	ETS1
0	1.88808	0.501	0.036	0	Immune cell	CD96
0	1.87007	0.601	0.175	0	Immune cell	STAT4
0	1.81245	0.365	0.03	0	Immune cell	THEMIS
0	1.79896	0.391	0.14	0	Immune cell	TXK
0	1.75602	0.448	0.027	0	Immune cell	CARD11
0	1.74738	0.787	0.456	0	Immune cell	PIP4K2A
0	1.71122	0.694	0.313	0	Immune cell	PRKCH
0	1.7036	0.379	0.026	0	Immune cell	MYBL1
0	1.67682	0.305	0.033	0	Immune cell	IL7R
0	1.66619	0.449	0.157	0	Immune cell	MCTP2
0	1.64169	0.388	0.021	0	Immune cell	ITK
0	1.62829	0.585	0.209	0	Immune cell	DOCK10
0	1.58557	0.681	0.222	0	Immune cell	CHST11
0	1.55744	0.482	0.174	0	Immune cell	CRYBG1
0	1.50487	0.415	0.046	0	Immune cell	ITGA4
0	1.49686	0.498	0.133	0	Immune cell	SLC38A1
0	1.49518	0.577	0.249	0	Immune cell	PDE7A
0	1.49401	0.405	0.021	0	Immune cell	SLFN12L
0	1.47222	0.759	0.549	0	Immune cell	CNOT6L
0	1.43338	0.675	0.369	0	Immune cell	RASA2
0	1.42731	0.812	0.53	0	Immune cell	ANKRD44
0	1.41859	0.346	0.026	0	Immune cell	RHOH
0	1.41402	0.507	0.116	0	Immune cell	PRKCB
0	1.41371	0.355	0.028	0	Immune cell	LINC01934
0	1.40396	0.502	0.154	0	Immune cell	RIPOR2
0	1.38568	0.395	0.024	0	Immune cell	IKZF3
0	1.38357	0.312	0.031	0	Immune cell	APBA2
0	1.36439	0.279	0.048	0	Immune cell	RUNX2
0	1.31825	0.452	0.104	0	Immune cell	TNFAIP8
0	1.31677	0.316	0.014	0	Immune cell	BCL11B
0	1.31108	0.743	0.485	0	Immune cell	CDC42SE2
0	1.29314	0.833	0.642	0	Immune cell	PITPNC1
0	1.28543	0.499	0.089	0	Immune cell	DOCK2
0	1.27408	0.358	0.022	0	Immune cell	PRKCQ
0	1.26581	0.29	0.027	0	Immune cell	CAMK4
0	1.26252	0.387	0.064	0	Immune cell	TRERF1
0	1.2606	0.469	0.109	0	Immune cell	FYB1
0	1.24766	0.385	0.044	0	Immune cell	CYTIP
0	1.24375	0.338	0.016	0	Immune cell	RUNX3
0	1.24363	0.357	0.062	0	Immune cell	TC2N
0	1.24115	0.325	0.028	0	Immune cell	PTPN22
0	1.23037	0.532	0.248	0	Immune cell	STK4
0	1.2123	0.325	0.035	0	Immune cell	PPP2R2B
0	1.21178	0.433	0.108	0	Immune cell	AKNA
0	1.19956	0.409	0.076	0	Immune cell	CLEC2D
0	1.19879	0.377	0.123	0	Immune cell	INPP4B
0	1.19774	0.308	0.046	0	Immune cell	NIBAN1
0	1.18593	0.781	0.564	0	Immune cell	PPP2R5C
0	1.1771	0.329	0.015	0	Immune cell	PYHIN1
0	1.16707	0.405	0.103	0	Immune cell	PPP1R16B
0	1.16496	0.872	0.749	0	Immune cell	CBLB
0	1.14517	0.36	0.033	0	Immune cell	EMB
0	1.13431	0.427	0.102	0	Immune cell	INPP5D
0	1.13116	0.499	0.169	0	Immune cell	SFMBT2
0	1.11518	0.369	0.109	0	Immune cell	IPCEF1
0	1.10936	0.437	0.117	0	Immune cell	WIPF1
0	1.09559	0.279	0.016	0	Immune cell	SAMD3
0	1.08882	0.4	0.129	0	Immune cell	NCK2
0	1.08626	0.381	0.114	0	Immune cell	ATP8A1
0	1.07839	0.376	0.121	0	Immune cell	SCML4
0	1.07331	0.347	0.049	0	Immune cell	CD53
0	1.06973	0.307	0.042	0	Immune cell	TSPAN5
0	1.06834	0.28	0.012	0	Immune cell	ZNF831
0	1.06609	0.256	0.018	0	Immune cell	CD69
0	1.0586	0.582	0.227	0	Immune cell	DOCK8
0	1.05734	0.359	0.078	0	Immune cell	STK17B
0	1.05261	0.349	0.062	0	Immune cell	SEMA4D
0	1.04154	0.358	0.044	0	Immune cell	CCDC88C
0	1.03556	0.304	0.05	0	Immune cell	GNG2
0	1.01458	0.394	0.077	0	Immune cell	PIK3R5
0	1.00473	0.326	0.051	0	Immune cell	ITGAL
0	1.00228	0.336	0.077	0	Immune cell	GPRIN3
0	1.00204	0.369	0.085	0	Immune cell	STK39
1.38059e-301	1.18313	0.495	0.242	4.45601e-297	Immune cell	TOX
2.86488e-278	1.02253	0.82	0.67	9.24668e-274	Immune cell	SMCHD1
3.98074e-245	1.10938	0.295	0.121	1.28482e-240	Immune cell	CDC14A
2.90071e-93	2.31114	0.365	0.239	9.36234e-89	Immune cell	IGKC
9.53373e-83	-1.11838	0.288	0.431	3.07711e-78	Immune cell	KALRN
2.34143e-42	-1.53068	0.384	0.452	7.5572e-38	Immune cell	RBMS3
5.70231e-15	-1.25035	0.269	0.312	1.84048e-10	Immune cell	LIFR
1.0503e-13	-1.23918	0.214	0.251	3.38994e-09	Immune cell	ST6GALNAC3
0	5.0296	0.986	0.118	0	Regulatory T(Treg) cell	NKAIN2
0	4.77132	0.876	0.05	0	Regulatory T(Treg) cell	AC109466.1
0	4.60775	0.97	0.073	0	Regulatory T(Treg) cell	SYT1
0	4.53315	0.972	0.126	0	Regulatory T(Treg) cell	GRIK2
0	4.17702	0.912	0.056	0	Regulatory T(Treg) cell	NEGR1
0	3.93708	0.95	0.063	0	Regulatory T(Treg) cell	DPYSL3
0	3.88122	0.956	0.043	0	Regulatory T(Treg) cell	RIMS2
0	3.73371	0.964	0.05	0	Regulatory T(Treg) cell	NRXN1
0	3.70342	0.908	0.065	0	Regulatory T(Treg) cell	CDH12
0	3.67222	0.948	0.178	0	Regulatory T(Treg) cell	NOL4
0	3.61794	0.966	0.124	0	Regulatory T(Treg) cell	MEG3
0	3.60445	0.932	0.025	0	Regulatory T(Treg) cell	LINC02476
0	3.58547	0.976	0.048	0	Regulatory T(Treg) cell	PTPRN2
0	3.51661	0.956	0.128	0	Regulatory T(Treg) cell	NPAS3
0	3.50461	0.807	0.019	0	Regulatory T(Treg) cell	CDH9
0	3.48914	0.962	0.298	0	Regulatory T(Treg) cell	PCDH9
0	3.44327	0.769	0.023	0	Regulatory T(Treg) cell	AC008415.1
0	3.37405	0.753	0.025	0	Regulatory T(Treg) cell	DACH2
0	3.34842	0.882	0.019	0	Regulatory T(Treg) cell	KCNB2
0	3.3157	0.944	0.044	0	Regulatory T(Treg) cell	ADARB2
0	3.29008	0.952	0.133	0	Regulatory T(Treg) cell	MEG8
0	3.28589	0.934	0.105	0	Regulatory T(Treg) cell	CPE
0	3.26447	0.942	0.088	0	Regulatory T(Treg) cell	MYT1L
0	3.23813	0.867	0.046	0	Regulatory T(Treg) cell	BMPR1B
0	3.22789	0.936	0.059	0	Regulatory T(Treg) cell	DPP6
0	3.19017	0.964	0.148	0	Regulatory T(Treg) cell	NEBL
0	3.12768	0.902	0.033	0	Regulatory T(Treg) cell	LINGO2
0	3.10304	0.934	0.042	0	Regulatory T(Treg) cell	TMEM178B
0	3.08458	0.882	0.043	0	Regulatory T(Treg) cell	AL589693.1
0	3.07232	0.944	0.139	0	Regulatory T(Treg) cell	SDK1
0	3.06385	0.873	0.037	0	Regulatory T(Treg) cell	NLGN1
0	3.01819	0.661	0.019	0	Regulatory T(Treg) cell	KCTD8
0	2.98856	0.793	0.066	0	Regulatory T(Treg) cell	CNTNAP2
0	2.98526	0.767	0.014	0	Regulatory T(Treg) cell	LINC01035
0	2.9755	0.857	0.12	0	Regulatory T(Treg) cell	MAP2
0	2.95393	0.896	0.075	0	Regulatory T(Treg) cell	CACNA2D1
0	2.89523	0.857	0.031	0	Regulatory T(Treg) cell	CLNK
0	2.79916	0.882	0.057	0	Regulatory T(Treg) cell	ANK2
0	2.51718	0.912	0.191	0	Regulatory T(Treg) cell	ADGRV1
0	2.48959	0.843	0.017	0	Regulatory T(Treg) cell	MIAT
0	2.46892	0.863	0.018	0	Regulatory T(Treg) cell	SNTG2
0	2.46202	0.809	0.018	0	Regulatory T(Treg) cell	GNGT1
0	2.46139	0.807	0.091	0	Regulatory T(Treg) cell	CADM2
0	2.45616	0.855	0.015	0	Regulatory T(Treg) cell	STXBP5L
0	2.44854	0.831	0.012	0	Regulatory T(Treg) cell	GRIA2
0	2.43853	0.821	0.063	0	Regulatory T(Treg) cell	KCNMB2
0	2.41901	0.801	0.04	0	Regulatory T(Treg) cell	KCNH7
0	2.38705	0.831	0.056	0	Regulatory T(Treg) cell	MAP1B
0	2.3608	0.819	0.03	0	Regulatory T(Treg) cell	LINC00511
0	2.35049	0.894	0.155	0	Regulatory T(Treg) cell	CCSER1
0	2.33654	0.916	0.248	0	Regulatory T(Treg) cell	TOX
0	2.29851	0.829	0.126	0	Regulatory T(Treg) cell	LHFPL6
0	2.2793	0.751	0.013	0	Regulatory T(Treg) cell	GALNT13
0	2.27469	0.701	0.017	0	Regulatory T(Treg) cell	TMEM108
0	2.26299	0.819	0.147	0	Regulatory T(Treg) cell	ST18
0	2.25405	0.584	0.01	0	Regulatory T(Treg) cell	CNTN6
0	2.20267	0.713	0.032	0	Regulatory T(Treg) cell	CDH18
0	2.19773	0.825	0.03	0	Regulatory T(Treg) cell	GALNT17
0	2.19458	0.803	0.102	0	Regulatory T(Treg) cell	CNTN4
0	2.18825	0.775	0.061	0	Regulatory T(Treg) cell	GULP1
0	2.18233	0.904	0.222	0	Regulatory T(Treg) cell	DLGAP2
0	2.16192	0.649	0.051	0	Regulatory T(Treg) cell	LSAMP
0	2.12605	0.723	0.023	0	Regulatory T(Treg) cell	SCN3A
0	2.10278	0.649	0.016	0	Regulatory T(Treg) cell	DCLK1
0	2.07727	0.831	0.053	0	Regulatory T(Treg) cell	NCAM1
0	2.06567	0.779	0.05	0	Regulatory T(Treg) cell	MGAT4C
0	2.0568	0.731	0.009	0	Regulatory T(Treg) cell	AL445584.2
0	2.04925	0.725	0.072	0	Regulatory T(Treg) cell	NAV3
0	2.03737	0.608	0.011	0	Regulatory T(Treg) cell	AC079148.3
0	2.02287	0.655	0.015	0	Regulatory T(Treg) cell	XKR4
0	2.01936	0.697	0.056	0	Regulatory T(Treg) cell	SNCAIP
0	2.0112	0.769	0.092	0	Regulatory T(Treg) cell	2024-03-01
0	2.00965	0.705	0.026	0	Regulatory T(Treg) cell	KCNH8
0	1.98476	0.751	0.077	0	Regulatory T(Treg) cell	PCLO
0	1.95266	0.622	0.041	0	Regulatory T(Treg) cell	FAM155A
0	1.94865	0.763	0.029	0	Regulatory T(Treg) cell	DOCK3
0	1.94228	0.637	0.007	0	Regulatory T(Treg) cell	AL354994.1
0	1.94227	0.675	0.018	0	Regulatory T(Treg) cell	RMST
0	1.93055	0.532	0.011	0	Regulatory T(Treg) cell	EPHA5
0	1.89327	0.729	0.023	0	Regulatory T(Treg) cell	AC107419.1
0	1.88966	0.845	0.136	0	Regulatory T(Treg) cell	PPP1R9A
0	1.85098	0.731	0.098	0	Regulatory T(Treg) cell	PPM1E
0	1.8503	0.709	0.064	0	Regulatory T(Treg) cell	TENM3
0	1.84767	0.55	0.008	0	Regulatory T(Treg) cell	SPHKAP
0	1.84741	0.709	0.01	0	Regulatory T(Treg) cell	CACNA1B
0	1.81134	0.839	0.15	0	Regulatory T(Treg) cell	XKR6
0	1.78987	0.773	0.116	0	Regulatory T(Treg) cell	GRID1
0	1.77796	0.659	0.043	0	Regulatory T(Treg) cell	AC114316.1
0	1.7744	0.367	0.019	0	Regulatory T(Treg) cell	DCC
0	1.75962	0.701	0.02	0	Regulatory T(Treg) cell	LINC01266
0	1.75843	0.627	0.018	0	Regulatory T(Treg) cell	AC007368.1
0	1.73919	0.693	0.024	0	Regulatory T(Treg) cell	FMN2
0	1.71828	0.711	0.062	0	Regulatory T(Treg) cell	AGBL4
0	1.71766	0.562	0.034	0	Regulatory T(Treg) cell	TMEM132D
0	1.71223	0.641	0.042	0	Regulatory T(Treg) cell	GRIP1
0	1.70534	0.771	0.1	0	Regulatory T(Treg) cell	DSCAM
0	1.70431	0.709	0.054	0	Regulatory T(Treg) cell	UNC79
0	1.68995	0.586	0.019	0	Regulatory T(Treg) cell	RGS7
0	1.68818	0.661	0.016	0	Regulatory T(Treg) cell	AC112493.1
0	1.64383	0.616	0.01	0	Regulatory T(Treg) cell	AL024495.1
0	1.62951	0.625	0.049	0	Regulatory T(Treg) cell	EPHA3
0	1.61138	0.849	0.198	0	Regulatory T(Treg) cell	SLCO3A1
0	1.61059	0.629	0.015	0	Regulatory T(Treg) cell	CADPS
0	1.56605	0.645	0.01	0	Regulatory T(Treg) cell	UNC80
0	1.56006	0.916	0.226	0	Regulatory T(Treg) cell	SLC8A1
0	1.55974	0.655	0.085	0	Regulatory T(Treg) cell	FAR2
0	1.54856	0.657	0.024	0	Regulatory T(Treg) cell	NRCAM
0	1.54154	0.604	0.012	0	Regulatory T(Treg) cell	AC022034.3
0	1.52834	0.566	0.008	0	Regulatory T(Treg) cell	STK32A
0	1.52626	0.707	0.076	0	Regulatory T(Treg) cell	DSCAML1
0	1.51637	0.546	0.006	0	Regulatory T(Treg) cell	SRRM4
0	1.50077	0.464	0.006	0	Regulatory T(Treg) cell	GRP
0	1.46833	0.637	0.027	0	Regulatory T(Treg) cell	JAKMIP2
0	1.44451	0.582	0.085	0	Regulatory T(Treg) cell	ADGRB3
0	1.43118	0.616	0.035	0	Regulatory T(Treg) cell	GABRB3
0	1.39964	0.586	0.01	0	Regulatory T(Treg) cell	AC006206.2
0	1.32108	0.645	0.106	0	Regulatory T(Treg) cell	ZSWIM5
0	1.31996	0.516	0.007	0	Regulatory T(Treg) cell	LINC01967
0	1.31135	0.363	0.004	0	Regulatory T(Treg) cell	AC129926.2
0	1.30874	0.55	0.04	0	Regulatory T(Treg) cell	SNAP25
0	1.29801	0.524	0.016	0	Regulatory T(Treg) cell	SV2B
0	1.29776	0.536	0.055	0	Regulatory T(Treg) cell	GALNT7
0	1.29311	0.357	0.018	0	Regulatory T(Treg) cell	MIR924HG
0	1.28477	0.418	0.012	0	Regulatory T(Treg) cell	KCNQ3
0	1.25888	0.428	0.014	0	Regulatory T(Treg) cell	CNTNAP5
0	1.23544	0.508	0.014	0	Regulatory T(Treg) cell	PTPRO
0	1.22885	0.371	0.003	0	Regulatory T(Treg) cell	PPP1R17
0	1.22018	0.572	0.06	0	Regulatory T(Treg) cell	NOVA1
0	1.21883	0.343	0.006	0	Regulatory T(Treg) cell	AC008571.2
0	1.21405	0.663	0.089	0	Regulatory T(Treg) cell	RUNX1T1
0	1.20968	0.51	0.006	0	Regulatory T(Treg) cell	SYT14
0	1.2078	0.432	0.018	0	Regulatory T(Treg) cell	CTNNA2
0	1.1995	0.355	0.006	0	Regulatory T(Treg) cell	GRM3
0	1.19574	0.478	0.05	0	Regulatory T(Treg) cell	DPP10
0	1.19386	0.514	0.038	0	Regulatory T(Treg) cell	STK33
0	1.18923	0.343	0.012	0	Regulatory T(Treg) cell	MMP16
0	1.16851	0.546	0.057	0	Regulatory T(Treg) cell	MTMR7
0	1.16539	0.492	0.017	0	Regulatory T(Treg) cell	SDK2
0	1.1575	0.56	0.06	0	Regulatory T(Treg) cell	CAMK2B
0	1.14898	0.488	0.044	0	Regulatory T(Treg) cell	PPP2R2B
0	1.14715	0.534	0.051	0	Regulatory T(Treg) cell	TUSC3
0	1.14423	0.594	0.05	0	Regulatory T(Treg) cell	ABLIM2
0	1.1419	0.408	0.009	0	Regulatory T(Treg) cell	ADAMTS18
0	1.13463	0.466	0.021	0	Regulatory T(Treg) cell	CLVS1
0	1.12851	0.388	0.009	0	Regulatory T(Treg) cell	AC092691.1
0	1.12579	0.402	0.044	0	Regulatory T(Treg) cell	FRAS1
0	1.12303	0.518	0.007	0	Regulatory T(Treg) cell	VWDE
0	1.12042	0.452	0.017	0	Regulatory T(Treg) cell	SMOC2
0	1.11651	0.48	0.023	0	Regulatory T(Treg) cell	SGIP1
0	1.11637	0.428	0.01	0	Regulatory T(Treg) cell	TNR
0	1.11292	0.46	0.055	0	Regulatory T(Treg) cell	KCNS3
0	1.07658	0.687	0.107	0	Regulatory T(Treg) cell	CTNND2
0	1.07079	0.472	0.036	0	Regulatory T(Treg) cell	KHDRBS2
0	1.04518	0.452	0.013	0	Regulatory T(Treg) cell	RGS17
0	1.04372	0.448	0.005	0	Regulatory T(Treg) cell	SYN2
0	1.0431	0.45	0.003	0	Regulatory T(Treg) cell	AP003900.1
0	1.04282	0.51	0.028	0	Regulatory T(Treg) cell	PCBP3
0	1.03321	0.369	0.015	0	Regulatory T(Treg) cell	ATP8A2
0	1.02696	0.41	0.02	0	Regulatory T(Treg) cell	LINC01446
0	1.01584	0.398	0.015	0	Regulatory T(Treg) cell	BRINP1
0	1.01331	0.476	0.043	0	Regulatory T(Treg) cell	MCF2L2
0	1.01072	0.44	0.016	0	Regulatory T(Treg) cell	MYEF2
0	1.00402	0.408	0.027	0	Regulatory T(Treg) cell	ARFGEF3
0	1.00123	0.317	0.005	0	Regulatory T(Treg) cell	PCSK2
6.35539e-303	2.15263	0.918	0.285	2.05127e-298	Regulatory T(Treg) cell	FGF14
1.40144e-301	1.79558	0.797	0.208	4.52328e-297	Regulatory T(Treg) cell	ASXL3
9.41342e-295	1.04515	0.436	0.056	3.03828e-290	Regulatory T(Treg) cell	PDZRN3
1.22661e-294	2.96634	0.992	0.629	3.95902e-290	Regulatory T(Treg) cell	NRG1
8.87265e-294	3.03844	0.952	0.456	2.86374e-289	Regulatory T(Treg) cell	PTPRD
5.45195e-293	2.10599	0.9	0.278	1.75967e-288	Regulatory T(Treg) cell	DTNA
4.48495e-291	1.05548	0.52	0.083	1.44756e-286	Regulatory T(Treg) cell	AC106795.3
2.96056e-290	1.14288	0.518	0.081	9.55551e-286	Regulatory T(Treg) cell	GDAP1
1.80421e-288	1.05791	0.474	0.067	5.82327e-284	Regulatory T(Treg) cell	CREB5
1.00835e-286	1.08688	0.45	0.062	3.25455e-282	Regulatory T(Treg) cell	EPHA4
7.04894e-285	1.94721	0.799	0.216	2.27511e-280	Regulatory T(Treg) cell	TMTC2
4.88313e-276	1.38105	0.791	0.188	1.57608e-271	Regulatory T(Treg) cell	ANK3
3.39263e-275	1.49305	0.811	0.211	1.095e-270	Regulatory T(Treg) cell	NBEA
4.8359e-268	1.83276	0.665	0.15	1.56084e-263	Regulatory T(Treg) cell	GRM8
6.90696e-265	1.25528	0.643	0.136	2.22929e-260	Regulatory T(Treg) cell	SGCE
7.69241e-264	1.02754	0.432	0.061	2.4828e-259	Regulatory T(Treg) cell	FGF12
4.33365e-263	1.07931	0.484	0.078	1.39873e-258	Regulatory T(Treg) cell	AC132153.1
3.70023e-256	1.62837	0.855	0.27	1.19429e-251	Regulatory T(Treg) cell	NCALD
1.85793e-255	1.02523	0.59	0.115	5.99665e-251	Regulatory T(Treg) cell	C11orf80
3.22526e-248	1.47776	0.641	0.145	1.04098e-243	Regulatory T(Treg) cell	AC034195.1
4.5679e-248	1.57131	0.711	0.18	1.47433e-243	Regulatory T(Treg) cell	TSC22D1
1.87393e-245	1.29412	0.705	0.166	6.0483e-241	Regulatory T(Treg) cell	ICA1
3.07759e-240	2.11035	0.988	0.693	9.93323e-236	Regulatory T(Treg) cell	MAGI2
1.44873e-220	1.29691	0.707	0.186	4.67593e-216	Regulatory T(Treg) cell	ANKS1B
7.87719e-215	1.14627	0.351	0.049	2.54244e-210	Regulatory T(Treg) cell	NRXN3
6.01172e-214	1.11705	0.554	0.12	1.94034e-209	Regulatory T(Treg) cell	SINHCAF
2.7146e-213	1.71445	0.996	0.799	8.76163e-209	Regulatory T(Treg) cell	SMYD3
5.4221e-206	1.10092	0.633	0.147	1.75004e-201	Regulatory T(Treg) cell	ESRRG
2.5527e-205	1.7318	0.944	0.545	8.23911e-201	Regulatory T(Treg) cell	MEIS2
4.05292e-203	1.65544	0.841	0.322	1.30812e-198	Regulatory T(Treg) cell	SSBP2
6.45601e-202	1.48031	0.781	0.266	2.08374e-197	Regulatory T(Treg) cell	ZNF608
5.79271e-165	1.26135	0.578	0.155	1.86965e-160	Regulatory T(Treg) cell	DOK6
1.28967e-164	1.6272	0.884	0.463	4.16253e-160	Regulatory T(Treg) cell	CDHR3
4.26435e-163	1.17533	0.998	0.716	1.37636e-158	Regulatory T(Treg) cell	MT-ND3
4.26694e-163	1.00666	0.576	0.154	1.3772e-158	Regulatory T(Treg) cell	SOBP
1.10539e-157	1.13022	1	0.735	3.56774e-153	Regulatory T(Treg) cell	MT-CO3
3.84162e-155	1.28981	0.994	0.903	1.23992e-150	Regulatory T(Treg) cell	EGFR
1.74649e-154	-1.70173	0.998	0.999	5.63696e-150	Regulatory T(Treg) cell	NEAT1
1.61442e-151	1.0579	0.731	0.26	5.21072e-147	Regulatory T(Treg) cell	TANC2
1.51953e-150	1.25532	0.942	0.67	4.90443e-146	Regulatory T(Treg) cell	MSI2
1.60593e-150	1.00294	0.703	0.209	5.18331e-146	Regulatory T(Treg) cell	C5orf17
8.20975e-147	1.14462	0.974	0.84	2.64978e-142	Regulatory T(Treg) cell	ERC1
9.35368e-146	1.00135	0.683	0.239	3.01899e-141	Regulatory T(Treg) cell	GTF2IRD1
1.43955e-143	1.48489	0.767	0.338	4.64629e-139	Regulatory T(Treg) cell	CACNB2
1.27488e-135	1.22602	0.721	0.312	4.1148e-131	Regulatory T(Treg) cell	TACC2
2.85476e-128	1.00561	0.986	0.883	9.21403e-124	Regulatory T(Treg) cell	DOCK4
3.63996e-126	-1.85628	0.972	0.972	1.17483e-121	Regulatory T(Treg) cell	FGG
4.21e-123	1.0703	0.91	0.554	1.35882e-118	Regulatory T(Treg) cell	JAZF1
3.4165e-122	1.28303	0.717	0.315	1.10271e-117	Regulatory T(Treg) cell	ALOX12-AS1
4.60939e-122	1.13169	0.988	0.852	1.48773e-117	Regulatory T(Treg) cell	FOXP2
3.68836e-119	1.26164	0.827	0.42	1.19045e-114	Regulatory T(Treg) cell	PBX1
6.68134e-117	1.15499	0.707	0.314	2.15647e-112	Regulatory T(Treg) cell	SERGEF
5.02849e-116	-1.8592	0.5	0.807	1.62299e-111	Regulatory T(Treg) cell	MIR122HG
1.21246e-107	-1.59244	0.992	0.98	3.91335e-103	Regulatory T(Treg) cell	FGB
1.12081e-105	1.1944	0.847	0.477	3.61754e-101	Regulatory T(Treg) cell	CACNA1D
4.48232e-105	-1.65118	0.886	0.94	1.44671e-100	Regulatory T(Treg) cell	CYP3A5
7.07835e-104	1.04052	0.934	0.727	2.28461e-99	Regulatory T(Treg) cell	SNHG14
1.32143e-102	-1.86403	0.568	0.811	4.26503e-98	Regulatory T(Treg) cell	CUX2
1.3453e-102	-3.91568	0.032	0.552	4.34208e-98	Regulatory T(Treg) cell	SAA1
5.4628e-102	-1.46013	0.394	0.776	1.76317e-97	Regulatory T(Treg) cell	APOC2
6.65925e-102	1.01533	0.751	0.36	2.14934e-97	Regulatory T(Treg) cell	RFX3
3.20868e-94	-1.24559	0.916	0.954	1.03563e-89	Regulatory T(Treg) cell	FGL1
8.13465e-94	1.12988	0.95	0.741	2.62554e-89	Regulatory T(Treg) cell	ALCAM
1.9607e-93	-1.21218	0.817	0.892	6.32835e-89	Regulatory T(Treg) cell	ECHDC2
9.59179e-92	1.1726	0.739	0.42	3.09585e-87	Regulatory T(Treg) cell	PLEKHA1
2.39211e-91	1.11177	0.815	0.5	7.72077e-87	Regulatory T(Treg) cell	CBFA2T2
5.18112e-87	-3.33767	0.016	0.487	1.67226e-82	Regulatory T(Treg) cell	SAA2
1.21212e-84	-1.13388	0.592	0.822	3.91223e-80	Regulatory T(Treg) cell	NR1H4
4.00409e-84	-1.20588	0.751	0.88	1.29236e-79	Regulatory T(Treg) cell	ACSM2B
4.36548e-84	-1.32605	0.556	0.814	1.409e-79	Regulatory T(Treg) cell	SULT2A1
3.64148e-83	-1.2055	0.659	0.837	1.17532e-78	Regulatory T(Treg) cell	BHMT2
5.71157e-81	-1.04343	0.697	0.868	1.84346e-76	Regulatory T(Treg) cell	RBP4
1.11434e-80	1.04581	0.637	0.304	3.59663e-76	Regulatory T(Treg) cell	SPAG16
1.55047e-80	-1.24852	0.616	0.831	5.0043e-76	Regulatory T(Treg) cell	NNMT
2.25565e-79	-1.27789	0.331	0.677	7.28035e-75	Regulatory T(Treg) cell	RGN
1.27157e-78	-1.33669	0.604	0.813	4.10412e-74	Regulatory T(Treg) cell	SLC39A14
9.56854e-77	-1.13707	0.5	0.757	3.08834e-72	Regulatory T(Treg) cell	ABCC2
[truncated: 49 more rows]
